# Supplementary material for: Deciphering complex antibiotic resistance patterns in Helicobacter pylori through whole genome sequencing and machine learning
Source: Front Cell Infect Microbiol. 2024 Jan 4;13:1306368. doi: 10.3389/fcimb.2023.1306368 (PMC10878306; doi:10.3389/fcimb.2023.1306368)
Supplement: Supplementary file 1 [file Table_1.xlsx]

## Sheet: Table 1
PID	Age	Gender	Clarithromycin	Levofloxacin	Amoxicillin	Furazolidone	Tetracycline	Metronidazole	Treatment	Outcome	Group
S01	40	Female	Resistant	Sensitive	Sensitive	Sensitive	Sensitive	Resistant	CA	1	B
S03	28	Male	Resistant	Sensitive	Sensitive	Sensitive	Sensitive	Resistant	CA	1	B
S04	23	Female	Resistant	Resistant	Sensitive	Sensitive	Sensitive	Sensitive	CA	1	B
S05	45	Female	Resistant	Resistant	Sensitive	Sensitive	Sensitive	Resistant	CA	1	B
S06	35	Male	Sensitive	Intermediate	Sensitive	Sensitive	Sensitive	Sensitive	CA	1	B
S07	62	Female	Sensitive	Resistant	Sensitive	Sensitive	Sensitive	Resistant	CA	1	B
S08	55	Female	Sensitive	Resistant	Sensitive	Sensitive	Sensitive	Resistant	CA	1	A
S09	34	Male	Sensitive	Resistant	Sensitive	Sensitive	Sensitive	Resistant	CA	1	B
S10	64	Female	Resistant	Resistant	Sensitive	Sensitive	Sensitive	Resistant	CA	1	B
S11	56	Female	Sensitive	Sensitive	Sensitive	Sensitive	Sensitive	Resistant	CA	1	B
S12	45	Female	Resistant	Sensitive	Sensitive	Sensitive	Sensitive	Resistant	CA	1	B
S13	56	Male	Sensitive	Sensitive	Sensitive	Sensitive	Sensitive	Sensitive	CA	1	B
S14	71	Female	Sensitive	Resistant	Sensitive	Sensitive	Sensitive	Resistant	CA	1	B
S15	52	Female	Resistant	Sensitive	Sensitive	Sensitive	Sensitive	Resistant	CA	1	A
S16	49	Female	Intermediate	Resistant	Sensitive	Sensitive	Sensitive	Resistant	CA	1	A
S17	54	Male	Sensitive	Sensitive	Sensitive	Sensitive	Sensitive	Resistant	CA	1	A
S18	67	Male	Sensitive	Sensitive	Sensitive	Sensitive	Sensitive	Intermediate	CA	1	A
S19	32	Female	Resistant	Resistant	Sensitive	Sensitive	Sensitive	Resistant	CA	1	B
S20	37	Female	Resistant	Sensitive	Sensitive	Sensitive	Sensitive	Resistant	CA	1	B
S21	37	Male	Resistant	Sensitive	Sensitive	Sensitive	Sensitive	Resistant	CA	1	B
S23	52	Female	Sensitive	Resistant	Sensitive	Sensitive	Sensitive	Resistant	CA	1	A
S24	54	Female	Sensitive	Sensitive	Sensitive	Sensitive	Sensitive	Resistant	CA	1	A
S25	65	Female	Sensitive	Intermediate	Sensitive	Sensitive	Sensitive	Resistant	CA	1	A
S26	47	Female	Sensitive	Sensitive	Sensitive	Sensitive	Sensitive	Resistant	CA	1	A
S27	65	Female	Resistant	Lowly-sensitive	Sensitive	Sensitive	Sensitive	Resistant	CA	1	B
S28	50	Female	Resistant	Resistant	Sensitive	Sensitive	Sensitive	Resistant	CA	1	A
S29	32	Female	Resistant	Intermediate	Sensitive	Sensitive	Sensitive	Resistant	CA	1	A
S30	40	Male	Sensitive	Sensitive	Sensitive	Sensitive	Sensitive	Resistant	CA	1	B
S31	64	Male	Sensitive	Sensitive	Sensitive	Sensitive	Sensitive	Resistant	CA	1	B
S32	52	Female	Resistant	Resistant	Lowly-sensitive	Sensitive	Sensitive	Resistant	CA	0	B
S33	24	Male	Sensitive	Sensitive	Resistant	Sensitive	Sensitive	Intermediate	CA	0	B
S34	49	Male	Resistant	Resistant	Sensitive	Sensitive	Sensitive	Resistant	CA	1	B
S35	56	Female	Sensitive	Sensitive	Sensitive	Sensitive	Sensitive	Resistant	CA	1	A
S36	55	Male	Sensitive	Sensitive	Sensitive	Sensitive	Sensitive	Resistant	CA	1	B
S37	35	Male	Sensitive	Sensitive	Sensitive	Sensitive	Sensitive	Resistant	CA	1	A
S39	66	Male	Resistant	Resistant	Resistant	Sensitive	Sensitive	Resistant	CA	0	B
S41	31	Male	Sensitive	Sensitive	Sensitive	Sensitive	Sensitive	Resistant	CA	1	A
S42	45	Male	Resistant	Resistant	Resistant	Sensitive	Resistant	Resistant	CA	0	A
S43	32	Female	Resistant	Resistant	Lowly-sensitive	Sensitive	Sensitive	Resistant	CA	1	A
S45	53	Male	Resistant	Resistant	Resistant	Sensitive	Sensitive	Resistant	CA	0	A
S46	41	Male	Resistant	Resistant	Sensitive	Sensitive	Sensitive	Resistant	CA	1	B
S47	50	Female	Resistant	Sensitive	Sensitive	Sensitive	Sensitive	Resistant	CA	1	B
S48	57	Female	Resistant	Resistant	Sensitive	Sensitive	Sensitive	Resistant	CA	0	A
S49	55	Male	Sensitive	Sensitive	Sensitive	Sensitive	Sensitive	Resistant	CA	1	A
S50	24	Male	Sensitive	Sensitive	Sensitive	Sensitive	Sensitive	Resistant	CA	1	B
S52	26	Female	Intermediate	Sensitive	Intermediate	Sensitive	Sensitive	Resistant	CA	1	B
S54	45	Female	Sensitive	Sensitive	Intermediate	Sensitive	Sensitive	Resistant	CA	1	A
S55	36	Male	Sensitive	Sensitive	Resistant	Sensitive	Sensitive	Sensitive	CA	1	A
S56	55	Female	Sensitive	Sensitive	Resistant	Sensitive	Sensitive	Resistant	CA	1	A
S57	50	Female	Sensitive	Sensitive	Resistant	Sensitive	Sensitive	Resistant	CA	1	A
S58	62	Female	Sensitive	Sensitive	Resistant	Sensitive	Sensitive	Resistant	CA	0	B
S64	62	Female	Resistant	Resistant	Resistant	Sensitive	Sensitive	Intermediate	CA	0	A

## Sheet: Table 2
	Overall
n	52
Age (median [IQR])	50.00 [36.75, 56.00]
Gender = Male (%)	21 (40.4)
Amoxicillin (%)
Intermediate	2 (3.8)
Lowly-sensitive	2 (3.8)
Resistant	9 (17.3)
Sensitive	39 (75.0)
Clarithromycin (%)
Intermediate	2 (3.8)
Resistant	23 (44.2)
Sensitive	27 (51.9)
Levofloxacin (%)
Intermediate	3 (5.8)
Lowly-sensitive	1 (1.9)
Resistant	20 (38.5)
Sensitive	28 (53.8)
Metronidazole (%)
Intermediate	3 (5.8)
Resistant	45 (86.5)
Sensitive	4 (7.7)
Furazolidone = Sensitive (%)	52 (100.0)
Tetracycline = Sensitive (%)	51 (98.1)
Group = B (%)	28 (53.8)
Outcome = 1 (%)	44 (84.6)

## Sheet: Table 3_A
MT_Resistant	WT_Resistant	MT_Sensitive	WT_Sensitive	p.value (Chi squared)	p.value (Fisher's exact test)	Gene	Codon	No_MT
1	8	37	2	3.02322e-07	1.02558e-06	HP_0582	L60	42
1	8	37	2	3.02322e-07	1.02558e-06	HP_0582	N61	42
0	9	35	4	4.53709e-07	4.26329e-07	HP_0582	E48	39
3	6	39	0	9.98185e-07	6.84512e-06	HP_0657	Q142	46
2	7	37	2	5.12544e-06	1.61159e-05	HP_0582	V67	43
3	6	38	1	1.14634e-05	4.49822e-05	HP_1071	I74	45
3	6	38	1	1.14634e-05	4.49822e-05	HP_1532	N114	45
4	5	39	0	1.61311e-05	7.35851e-05	HP_0293	N326	47
4	5	39	0	1.61311e-05	7.35851e-05	HP_0022	V87	46
4	5	39	0	1.61311e-05	7.35851e-05	HP_0022	A168	47
4	5	39	0	1.61311e-05	7.35851e-05	HP_0497	I230	47
4	5	39	0	1.61311e-05	7.35851e-05	HP_1092	E238	46
4	5	39	0	1.61311e-05	7.35851e-05	HP_0229	D255	47
1	8	34	5	2.52259e-05	2.72851e-05	HP_1135	D91	39
0	9	31	8	3.99566e-05	1.44952e-05	HP_1541	T164	35
3	6	37	2	7.21411e-05	0.000168695	HP_1272	I46	44
3	6	37	2	7.21411e-05	0.000168695	HP_0922	N1387	44
1	8	33	6	7.30141e-05	6.20736e-05	HP_0415	D154	36
4	5	38	1	0.000160763	0.000407285	HP_1271	Q538	44
4	5	38	1	0.000160763	0.000407285	HP_1331	S154	46
4	5	38	1	0.000160763	0.000407285	HP_0097	V77	46
4	5	38	1	0.000160763	0.000407285	HP_0629	N226	46
4	5	38	1	0.000160763	0.000407285	HP_1453	L352	45
4	5	38	1	0.000160763	0.000407285	HP_0782	G375	46
4	5	38	1	0.000160763	0.000407285	HP_1067	K66	46
4	5	38	1	0.000160763	0.000407285	HP_1081	V135	46
4	5	38	1	0.000160763	0.000407285	HP_1333	R330	46
4	5	38	1	0.000160763	0.000407285	HP_1056	H24	46
4	5	38	1	0.000160763	0.000407285	HP_1333	K316	46
4	5	38	1	0.000160763	0.000407285	HP_0872	V36	46
4	5	38	1	0.000160763	0.000407285	HP_0401	K379	45
4	5	38	1	0.000160763	0.000407285	HP_1070	Q6	45
4	5	38	1	0.000160763	0.000407285	HP_0224	I19	46
4	5	38	1	0.000160763	0.000407285	HP_1044	S189	46
4	5	38	1	0.000160763	0.000407285	HP_1143	E16	46
4	5	38	1	0.000160763	0.000407285	HP_1067	D42	46
5	4	1	38	0.000160763	0.000407285	HP_0402	E208	8
5	4	1	38	0.000160763	0.000407285	HP_1161	S44	6
4	5	38	1	0.000160763	0.000407285	HP_1333	N315	46
4	5	38	1	0.000160763	0.000407285	HP_0028	L25	46
5	4	1	38	0.000160763	0.000407285	HP_0157	M99	8
4	5	0	39	0.000233724	0.000647549	HP_0115	S28	6
5	4	39	0	0.000233724	0.000647549	HP_0182	D297	47
5	4	39	0	0.000233724	0.000647549	HP_1272	S98	48
4	5	0	39	0.000233724	0.000647549	HP_0583	T92	4
5	4	39	0	0.000233724	0.000647549	HP_0048	G409	48
5	4	39	0	0.000233724	0.000647549	HP_1011	I227	48
5	4	39	0	0.000233724	0.000647549	HP_0659	V18	48
5	4	39	0	0.000233724	0.000647549	HP_0022	V125	48
5	4	39	0	0.000233724	0.000647549	HP_0977	V434	47
5	4	39	0	0.000233724	0.000647549	HP_1533	G219	48
4	5	0	39	0.000233724	0.000647549	HP_0527	H307	4
5	4	39	0	0.000233724	0.000647549	HP_0410	A15	48
5	4	39	0	0.000233724	0.000647549	HP_0211	L153	48
5	4	39	0	0.000233724	0.000647549	HP_0728	P287	48
5	4	39	0	0.000233724	0.000647549	HP_0686	N475	48
4	5	0	39	0.000233724	0.000647549	HP_0117	Y35	5
5	4	39	0	0.000233724	0.000647549	HP_0659	Y19	48
5	4	39	0	0.000233724	0.000647549	HP_1541	T658	48
5	4	39	0	0.000233724	0.000647549	HP_0059	I225	47
5	4	39	0	0.000233724	0.000647549	HP_0629	L261	46
5	4	39	0	0.000233724	0.000647549	HP_1452	S95	48
4	5	0	39	0.000233724	0.000647549	HP_0919	K676	6
5	4	39	0	0.000233724	0.000647549	HP_0629	H310	47
4	5	0	39	0.000233724	0.000647549	HP_1272	T57	4
4	5	0	39	0.000233724	0.000647549	HP_0734	E409	4
5	4	39	0	0.000233724	0.000647549	HP_0050	D8	48
4	5	0	39	0.000233724	0.000647549	HP_1054	V335	4
4	5	0	39	0.000233724	0.000647549	HP_0254	N150	4
5	4	39	0	0.000233724	0.000647549	HP_0525	S292	48
5	4	39	0	0.000233724	0.000647549	HP_0311	N66	47
4	5	0	39	0.000233724	0.000647549	HP_0687	D90	6
4	5	0	39	0.000233724	0.000647549	HP_0022	L143	4
4	5	0	39	0.000233724	0.000647549	HP_1575	H18	6
5	4	39	0	0.000233724	0.000647549	HP_1216	N348	48
4	5	0	39	0.000233724	0.000647549	HP_1495	V191	4
5	4	39	0	0.000233724	0.000647549	HP_0657	D215	48
5	4	39	0	0.000233724	0.000647549	HP_0920	F71	47
5	4	39	0	0.000233724	0.000647549	HP_1532	V16	48
5	4	39	0	0.000233724	0.000647549	HP_0627	D76	48
5	4	39	0	0.000233724	0.000647549	HP_0247	L3	48
5	4	39	0	0.000233724	0.000647549	HP_0205	N650	48
4	5	0	39	0.000233724	0.000647549	HP_1513	P331	4
4	5	0	39	0.000233724	0.000647549	HP_0378	Q413	5
5	4	39	0	0.000233724	0.000647549	HP_0022	V115	48
4	5	0	39	0.000233724	0.000647549	HP_1575	Q16	6
5	4	39	0	0.000233724	0.000647549	HP_1532	N224	48
4	5	0	39	0.000233724	0.000647549	HP_0908	I250	4
5	4	39	0	0.000233724	0.000647549	HP_1582	V241	48
5	4	39	0	0.000233724	0.000647549	HP_0138	I399	48
5	4	39	0	0.000233724	0.000647549	HP_1380	R89	48
4	5	0	39	0.000233724	0.000647549	HP_0497	T70	4
5	4	39	0	0.000233724	0.000647549	HP_1431	H149	48
5	4	39	0	0.000233724	0.000647549	HP_0361	H64	48
5	4	39	0	0.000233724	0.000647549	HP_1527	I365	48
4	5	0	39	0.000233724	0.000647549	HP_0355	R171	5
5	4	39	0	0.000233724	0.000647549	HP_0204	D41	48
5	4	39	0	0.000233724	0.000647549	HP_1422	V587	48
5	4	39	0	0.000233724	0.000647549	HP_1013	I64	48
4	5	0	39	0.000233724	0.000647549	HP_1061	F183	6
4	5	0	39	0.000233724	0.000647549	HP_1584	I73	5
4	5	0	39	0.000233724	0.000647549	HP_1511	V42	4
5	4	39	0	0.000233724	0.000647549	HP_1356	C107	48
4	5	0	39	0.000233724	0.000647549	HP_1344	F282	6
5	4	39	0	0.000233724	0.000647549	HP_1072	K676	48
5	4	39	0	0.000233724	0.000647549	HP_0272	S52	48
5	4	39	0	0.000233724	0.000647549	HP_0211	Y145	48
5	4	39	0	0.000233724	0.000647549	HP_0211	H143	48
2	7	34	5	0.000283892	0.000308269	HP_0305	E79	39
2	7	34	5	0.000283892	0.000308269	HP_0305	L80	39
2	7	34	5	0.000283892	0.000308269	HP_1428	A3	38
2	7	34	5	0.000283892	0.000308269	HP_1445	M4	39
2	7	34	5	0.000283892	0.000308269	HP_0554	N305	39
3	6	36	3	0.00030368	0.000473854	HP_0686	A500	42
3	6	36	3	0.00030368	0.000473854	HP_0493	M167	42
3	6	36	3	0.00030368	0.000473854	HP_0686	T532	42
3	6	36	3	0.00030368	0.000473854	HP_0578	T381	42
3	6	36	3	0.00030368	0.000473854	HP_0798	C94	43
6	3	3	36	0.00030368	0.000473854	HP_1445	I9	10
6	3	3	36	0.00030368	0.000473854	HP_0686	I579	9
1	8	31	8	0.000415418	0.000252387	HP_0130	R218	34
1	8	31	8	0.000415418	0.000252387	HP_1436	A26	35
2	7	33	6	0.000723233	0.000636084	HP_0920	S206	38
2	7	33	6	0.000723233	0.000636084	HP_0039	I64	39
2	7	33	6	0.000723233	0.000636084	HP_0059	H185	38
4	5	37	2	0.000838455	0.00131304	HP_1118	L466	45
4	5	37	2	0.000838455	0.00131304	HP_1565	V527	45
4	5	37	2	0.000838455	0.00131304	HP_0857	M138	44
5	4	2	37	0.000838455	0.00131304	HP_0686	M273	8
4	5	37	2	0.000838455	0.00131304	HP_0582	P2	45
4	5	37	2	0.000838455	0.00131304	HP_1080	I20	45
4	5	37	2	0.000838455	0.00131304	HP_1143	I10	45
4	5	37	2	0.000838455	0.00131304	HP_0629	E278	44
4	5	37	2	0.000838455	0.00131304	HP_1067	S72	44
4	5	37	2	0.000838455	0.00131304	HP_0585	Q57	45
5	4	2	37	0.000838455	0.00131304	HP_0493	L145	8
5	4	2	37	0.000838455	0.00131304	HP_0686	A274	8
4	5	37	2	0.000838455	0.00131304	HP_1530	Y151	45
4	5	37	2	0.000838455	0.00131304	HP_0045	T30	44
4	5	37	2	0.000838455	0.00131304	HP_1067	S70	44
4	5	37	2	0.000838455	0.00131304	HP_1581	S173	45
4	5	37	2	0.000838455	0.00131304	HP_0207	T77	45
4	5	37	2	0.000838455	0.00131304	HP_0578	T258	45
4	5	37	2	0.000838455	0.00131304	HP_0802	Y20	45
4	5	37	2	0.000838455	0.00131304	HP_1117	A14	45
4	5	37	2	0.000838455	0.00131304	HP_0080	N80	45
4	5	37	2	0.000838455	0.00131304	HP_1346	I27	45
4	5	37	2	0.000838455	0.00131304	HP_0517	H297	45
5	4	2	37	0.000838455	0.00131304	HP_0686	N270	8
4	5	37	2	0.000838455	0.00131304	HP_0863	H522	44
5	4	2	37	0.000838455	0.00131304	HP_0384	G64	8
4	5	37	2	0.000838455	0.00131304	HP_0554	N262	45
4	5	37	2	0.000838455	0.00131304	HP_0581	P3	45
4	5	37	2	0.000838455	0.00131304	HP_0097	S79	45
4	5	37	2	0.000838455	0.00131304	HP_0723	T205	43
4	5	37	2	0.000838455	0.00131304	HP_0922	Q1402	45
1	8	30	9	0.000854497	0.000463847	HP_0305	A111	34
3	6	35	4	0.000963957	0.00110765	HP_0558	H35	42
3	6	35	4	0.000963957	0.00110765	HP_0922	V2284	42
6	3	4	35	0.000963957	0.00110765	HP_0621	V635	10
3	6	35	4	0.000963957	0.00110765	HP_0630	T25	42
3	6	35	4	0.000963957	0.00110765	HP_1495	G160	41
3	6	35	4	0.000963957	0.00110765	HP_1062	D136	40
3	6	35	4	0.000963957	0.00110765	HP_1357	Y144	42
2	7	32	7	0.00161793	0.00121009	HP_1167	F13	37
1	8	29	10	0.00162765	0.000811731	HP_1451	L87	31
8	1	10	29	0.00162765	0.000811731	HP_0579	S4	18
5	4	38	1	0.00192166	0.0029434	HP_1344	L295	47
5	4	38	1	0.00192166	0.0029434	HP_0796	L213	46
5	4	38	1	0.00192166	0.0029434	HP_0497	I78	47
4	5	1	38	0.00192166	0.0029434	HP_0610	T1594	5
5	4	38	1	0.00192166	0.0029434	HP_0976	Y260	47
5	4	38	1	0.00192166	0.0029434	HP_0792	I134	47
5	4	38	1	0.00192166	0.0029434	HP_0922	I943	47
5	4	38	1	0.00192166	0.0029434	HP_1034	M12	47
5	4	38	1	0.00192166	0.0029434	HP_0575	L130	47
4	5	1	38	0.00192166	0.0029434	HP_0578	I52	6
5	4	38	1	0.00192166	0.0029434	HP_0629	R227	47
4	5	1	38	0.00192166	0.0029434	HP_0418	V116	5
5	4	38	1	0.00192166	0.0029434	HP_0286	I40	46
4	5	1	38	0.00192166	0.0029434	HP_1170	V49	5
4	5	1	38	0.00192166	0.0029434	HP_0286	N6	7
4	5	1	38	0.00192166	0.0029434	HP_1270	F87	5
4	5	1	38	0.00192166	0.0029434	HP_0358	K385	5
4	5	1	38	0.00192166	0.0029434	HP_0643	A148	5
5	4	38	1	0.00192166	0.0029434	HP_1569	I152	47
4	5	1	38	0.00192166	0.0029434	HP_0087	Q146	6
4	5	1	38	0.00192166	0.0029434	HP_0816	N248	5
5	4	38	1	0.00192166	0.0029434	HP_0914	L463	46
4	5	1	38	0.00192166	0.0029434	HP_0610	T335	5
5	4	38	1	0.00192166	0.0029434	HP_0818	V114	47
5	4	38	1	0.00192166	0.0029434	HP_1494	R181	47
5	4	38	1	0.00192166	0.0029434	HP_0638	L209	47
5	4	38	1	0.00192166	0.0029434	HP_1170	M29	47
5	4	38	1	0.00192166	0.0029434	HP_1581	L11	47
5	4	38	1	0.00192166	0.0029434	HP_0700	T90	47
5	4	38	1	0.00192166	0.0029434	HP_0920	R10	47
5	4	38	1	0.00192166	0.0029434	HP_0710	G634	47
5	4	38	1	0.00192166	0.0029434	HP_0659	A312	47
5	4	38	1	0.00192166	0.0029434	HP_0021	F146	47
5	4	38	1	0.00192166	0.0029434	HP_0497	K359	47
5	4	38	1	0.00192166	0.0029434	HP_1050	K153	47
5	4	38	1	0.00192166	0.0029434	HP_0207	K111	47
4	5	1	38	0.00192166	0.0029434	HP_0210	K482	5
5	4	38	1	0.00192166	0.0029434	HP_0224	A15	47
5	4	38	1	0.00192166	0.0029434	HP_0746	L183	47
5	4	38	1	0.00192166	0.0029434	HP_0977	S404	47
5	4	38	1	0.00192166	0.0029434	HP_0033	K382	46
5	4	38	1	0.00192166	0.0029434	HP_0632	Q270	47
5	4	38	1	0.00192166	0.0029434	HP_0762	A118	47
4	5	1	38	0.00192166	0.0029434	HP_0243	V59	5
5	4	38	1	0.00192166	0.0029434	HP_1376	I34	46
5	4	38	1	0.00192166	0.0029434	HP_1581	M25	47
5	4	38	1	0.00192166	0.0029434	HP_1514	P382	47
5	4	38	1	0.00192166	0.0029434	HP_1494	N229	47
5	4	38	1	0.00192166	0.0029434	HP_0475	Q131	47
5	4	38	1	0.00192166	0.0029434	HP_0979	T60	47
5	4	38	1	0.00192166	0.0029434	HP_0876	N383	46
5	4	38	1	0.00192166	0.0029434	HP_0746	N184	47
5	4	38	1	0.00192166	0.0029434	HP_0130	V179	47
5	4	38	1	0.00192166	0.0029434	HP_0043	H34	47
4	5	1	38	0.00192166	0.0029434	HP_0217	Q263	5
4	5	1	38	0.00192166	0.0029434	HP_0530	A44	5
5	4	38	1	0.00192166	0.0029434	HP_0159	A167	47
5	4	38	1	0.00192166	0.0029434	HP_0468	V332	47
5	4	38	1	0.00192166	0.0029434	HP_0319	D504	47
5	4	38	1	0.00192166	0.0029434	HP_0659	D313	47
5	4	38	1	0.00192166	0.0029434	HP_0184	K147	47
5	4	38	1	0.00192166	0.0029434	HP_0178	Q137	47
4	5	1	38	0.00192166	0.0029434	HP_0040	T127	5
5	4	38	1	0.00192166	0.0029434	HP_0348	A81	47
5	4	38	1	0.00192166	0.0029434	HP_0218	P68	47
5	4	38	1	0.00192166	0.0029434	HP_1021	N185	47
5	4	38	1	0.00192166	0.0029434	HP_1431	T150	47
5	4	38	1	0.00192166	0.0029434	HP_1579	E18	47
4	5	1	38	0.00192166	0.0029434	HP_0243	E97	5
5	4	38	1	0.00192166	0.0029434	HP_1440	N114	45
5	4	38	1	0.00192166	0.0029434	HP_1505	H270	47
5	4	38	1	0.00192166	0.0029434	HP_1532	E279	47
5	4	38	1	0.00192166	0.0029434	HP_1379	N575	47
5	4	38	1	0.00192166	0.0029434	HP_1428	L161	47
5	4	38	1	0.00192166	0.0029434	HP_0107	I86	47
5	4	38	1	0.00192166	0.0029434	HP_0323	Y120	47
4	5	1	38	0.00192166	0.0029434	HP_1445	L16	5
5	4	38	1	0.00192166	0.0029434	HP_0575	G131	47
5	4	38	1	0.00192166	0.0029434	HP_1135	E98	47
5	4	38	1	0.00192166	0.0029434	HP_0045	A200	47
5	4	38	1	0.00192166	0.0029434	HP_0348	C504	47
5	4	38	1	0.00192166	0.0029434	HP_1452	T411	46
5	4	38	1	0.00192166	0.0029434	HP_0348	A355	46
5	4	38	1	0.00192166	0.0029434	HP_0845	I158	47
5	4	38	1	0.00192166	0.0029434	HP_1379	V38	47
5	4	38	1	0.00192166	0.0029434	HP_0922	N80	47
4	5	1	38	0.00192166	0.0029434	HP_0419	R21	7
5	4	38	1	0.00192166	0.0029434	HP_0468	N330	47
5	4	38	1	0.00192166	0.0029434	HP_0237	I133	47
5	4	38	1	0.00192166	0.0029434	HP_0839	I335	47
5	4	38	1	0.00192166	0.0029434	HP_0211	V181	46
5	4	38	1	0.00192166	0.0029434	HP_0286	A386	47
5	4	38	1	0.00192166	0.0029434	HP_1494	D244	47
4	5	1	38	0.00192166	0.0029434	HP_0610	I1593	5
4	5	1	38	0.00192166	0.0029434	HP_0512	R172	5
5	4	38	1	0.00192166	0.0029434	HP_0845	V155	47
5	4	38	1	0.00192166	0.0029434	HP_1484	G2	47
4	5	1	38	0.00192166	0.0029434	HP_0922	A2308	5
5	4	38	1	0.00192166	0.0029434	HP_0570	S29	47
5	4	38	1	0.00192166	0.0029434	HP_0224	N9	47
5	4	38	1	0.00192166	0.0029434	HP_1256	V139	47
5	4	38	1	0.00192166	0.0029434	HP_1562	A179	47
5	4	38	1	0.00192166	0.0029434	HP_0466	H87	47
5	4	38	1	0.00192166	0.0029434	HP_0304	A208	47
5	4	38	1	0.00192166	0.0029434	HP_0204	D52	47
5	4	38	1	0.00192166	0.0029434	HP_0638	E208	47
4	5	1	38	0.00192166	0.0029434	HP_0578	E51	6
5	4	38	1	0.00192166	0.0029434	HP_1494	V132	47
5	4	38	1	0.00192166	0.0029434	HP_0043	D33	47
5	4	38	1	0.00192166	0.0029434	HP_1350	A237	46
0	9	25	14	0.00193672	0.000487262	HP_0020	A217	28
3	6	34	5	0.00249043	0.00227516	HP_0879	L130	41
3	6	34	5	0.00249043	0.00227516	HP_0396	D76	40
6	3	5	34	0.00249043	0.00227516	HP_1407	N176	12
3	6	34	5	0.00249043	0.00227516	HP_0397	M199	40
3	6	34	5	0.00249043	0.00227516	HP_1039	K328	41
3	6	34	5	0.00249043	0.00227516	HP_0397	H126	41
3	6	34	5	0.00249043	0.00227516	HP_0555	K23	41
3	6	34	5	0.00249043	0.00227516	HP_1460	A888	41
3	6	34	5	0.00249043	0.00227516	HP_0578	E257	41
8	1	11	28	0.00290601	0.00136202	HP_1339	G28	23
1	8	28	11	0.00290601	0.00136202	HP_0844	L103	31
1	8	28	11	0.00290601	0.00136202	HP_0374	R139	33
1	8	28	11	0.00290601	0.00136202	HP_0683	D158	32
4	5	36	3	0.00291242	0.00322028	HP_0500	D162	44
4	5	36	3	0.00291242	0.00322028	HP_0194	H84	43
5	4	3	36	0.00291242	0.00322028	HP_0686	M249	9
5	4	3	36	0.00291242	0.00322028	HP_0686	N421	9
4	5	36	3	0.00291242	0.00322028	HP_0073	T53	44
4	5	36	3	0.00291242	0.00322028	HP_0246	D276	43
4	5	36	3	0.00291242	0.00322028	HP_0635	I432	44
5	4	3	36	0.00291242	0.00322028	HP_0686	I128	9
4	5	36	3	0.00291242	0.00322028	HP_0642	I44	44
5	4	3	36	0.00291242	0.00322028	HP_0686	S102	9
5	4	3	36	0.00291242	0.00322028	HP_0686	V111	9
5	4	3	36	0.00291242	0.00322028	HP_0686	T490	9
4	5	36	3	0.00291242	0.00322028	HP_0696	R368	44
5	4	3	36	0.00291242	0.00322028	HP_1453	A294	10
4	5	36	3	0.00291242	0.00322028	HP_1255	N172	43
4	5	36	3	0.00291242	0.00322028	HP_1272	V69	44
5	4	3	36	0.00291242	0.00322028	HP_0686	Q337	9
4	5	36	3	0.00291242	0.00322028	HP_1159	N80	44
5	4	3	36	0.00291242	0.00322028	HP_1529	N96	9
5	4	3	36	0.00291242	0.00322028	HP_0686	L409	9
4	5	36	3	0.00291242	0.00322028	HP_1059	F29	44
5	4	3	36	0.00291242	0.00322028	HP_0695	R257	8
5	4	3	36	0.00291242	0.00322028	HP_0686	S127	9
5	4	3	36	0.00291242	0.00322028	HP_0686	V156	9
4	5	36	3	0.00291242	0.00322028	HP_1494	L163	44
5	4	3	36	0.00291242	0.00322028	HP_0686	F93	9
5	4	3	36	0.00291242	0.00322028	HP_0686	V95	9
4	5	36	3	0.00291242	0.00322028	HP_1198	S2695	44
5	4	3	36	0.00291242	0.00322028	HP_0409	R383	10
5	4	3	36	0.00291242	0.00322028	HP_0506	L387	9
4	5	36	3	0.00291242	0.00322028	HP_0022	Q243	43
4	5	36	3	0.00291242	0.00322028	HP_0642	A16	43
5	4	3	36	0.00291242	0.00322028	HP_0686	N488	9
4	5	36	3	0.00291242	0.00322028	HP_1247	A116	43
4	5	36	3	0.00291242	0.00322028	HP_0731	R331	43
5	4	3	36	0.00291242	0.00322028	HP_0686	G100	9
5	4	3	36	0.00291242	0.00322028	HP_0686	N297	9
4	5	36	3	0.00291242	0.00322028	HP_0686	L467	43
5	4	3	36	0.00291242	0.00322028	HP_0686	D125	9
5	4	3	36	0.00291242	0.00322028	HP_0686	F429	9
4	5	36	3	0.00291242	0.00322028	HP_1453	T349	43
5	4	3	36	0.00291242	0.00322028	HP_0686	A109	9
4	5	36	3	0.00291242	0.00322028	HP_0714	K150	44
5	4	3	36	0.00291242	0.00322028	HP_0686	A84	9
4	5	36	3	0.00291242	0.00322028	HP_1171	Q77	42
4	5	36	3	0.00291242	0.00322028	HP_0266	N253	44
4	5	36	3	0.00291242	0.00322028	HP_1547	S614	44
5	4	3	36	0.00291242	0.00322028	HP_0918	A40	8
5	4	3	36	0.00291242	0.00322028	HP_0686	K492	9
5	4	3	36	0.00291242	0.00322028	HP_0686	P129	9
4	5	36	3	0.00291242	0.00322028	HP_1117	S15	44
4	5	36	3	0.00291242	0.00322028	HP_0797	N124	43
5	4	3	36	0.00291242	0.00322028	HP_0686	V163	9
5	4	3	36	0.00291242	0.00322028	HP_1398	S60	9
5	4	3	36	0.00291242	0.00322028	HP_0686	L199	9
5	4	3	36	0.00291242	0.00322028	HP_0686	D210	9
5	4	3	36	0.00291242	0.00322028	HP_0686	F342	8
5	4	3	36	0.00291242	0.00322028	HP_0686	L529	9
4	5	36	3	0.00291242	0.00322028	HP_0734	S307	44
4	5	36	3	0.00291242	0.00322028	HP_1532	I159	44
4	5	36	3	0.00291242	0.00322028	HP_0405	T178	43
5	4	3	36	0.00291242	0.00322028	HP_0275	S411	8
4	5	36	3	0.00291242	0.00322028	HP_1387	P25	44
5	4	3	36	0.00291242	0.00322028	HP_0686	A180	9
6	3	39	0	0.00307698	0.00485661	HP_0332	S62	49
6	3	39	0	0.00307698	0.00485661	HP_0464	H648	49
6	3	39	0	0.00307698	0.00485661	HP_1206	M342	49
6	3	39	0	0.00307698	0.00485661	HP_0666	A390	49
3	6	0	39	0.00307698	0.00485661	HP_0301	N122	3
6	3	39	0	0.00307698	0.00485661	HP_1335	K333	49
6	3	39	0	0.00307698	0.00485661	HP_1506	V322	49
6	3	39	0	0.00307698	0.00485661	HP_1335	D303	49
3	6	0	39	0.00307698	0.00485661	HP_1062	E272	3
3	6	0	39	0.00307698	0.00485661	HP_1448	P2	3
3	6	0	39	0.00307698	0.00485661	HP_1198	T515	3
6	3	39	0	0.00307698	0.00485661	HP_0358	H338	49
3	6	0	39	0.00307698	0.00485661	HP_1098	V12	3
3	6	0	39	0.00307698	0.00485661	HP_1513	Q234	3
3	6	0	39	0.00307698	0.00485661	HP_0247	Q474	3
6	3	39	0	0.00307698	0.00485661	HP_1290	E102	48
6	3	39	0	0.00307698	0.00485661	HP_0298	S267	49
6	3	39	0	0.00307698	0.00485661	HP_0230	R79	49
6	3	39	0	0.00307698	0.00485661	HP_1206	I280	49
3	6	0	39	0.00307698	0.00485661	HP_1026	I198	3
3	6	0	39	0.00307698	0.00485661	HP_0959	K49	3
6	3	39	0	0.00307698	0.00485661	HP_0655	S610	49
3	6	0	39	0.00307698	0.00485661	HP_0059	D188	3
6	3	39	0	0.00307698	0.00485661	HP_1491	I331	49
3	6	0	39	0.00307698	0.00485661	HP_1437	Q152	3
6	3	39	0	0.00307698	0.00485661	HP_1214	H60	48
6	3	39	0	0.00307698	0.00485661	HP_0659	I15	49
3	6	0	39	0.00307698	0.00485661	HP_0304	Q95	3
3	6	0	39	0.00307698	0.00485661	HP_1427	G53	3
6	3	39	0	0.00307698	0.00485661	HP_0360	I56	48
3	6	0	39	0.00307698	0.00485661	HP_1121	N167	3
3	6	0	39	0.00307698	0.00485661	HP_0022	S146	3
3	6	0	39	0.00307698	0.00485661	HP_0247	R478	3
6	3	39	0	0.00307698	0.00485661	HP_0274	P10	49
6	3	39	0	0.00307698	0.00485661	HP_0841	I317	49
6	3	39	0	0.00307698	0.00485661	HP_1542	Y35	49
6	3	39	0	0.00307698	0.00485661	HP_1448	F63	49
6	3	39	0	0.00307698	0.00485661	HP_0946	G274	49
6	3	39	0	0.00307698	0.00485661	HP_0276	S141	49
6	3	39	0	0.00307698	0.00485661	HP_0638	R229	49
3	6	0	39	0.00307698	0.00485661	HP_0359	R18	5
6	3	39	0	0.00307698	0.00485661	HP_0659	I318	49
3	6	0	39	0.00307698	0.00485661	HP_1072	L177	3
3	6	0	39	0.00307698	0.00485661	HP_0348	M265	3
3	6	0	39	0.00307698	0.00485661	HP_0381	R276	3
6	3	39	0	0.00307698	0.00485661	HP_0205	K727	49
3	6	0	39	0.00307698	0.00485661	HP_0476	N34	3
6	3	39	0	0.00307698	0.00485661	HP_0804	H246	49
3	6	0	39	0.00307698	0.00485661	HP_0247	D477	3
3	6	0	39	0.00307698	0.00485661	HP_1556	I188	5
6	3	39	0	0.00307698	0.00485661	HP_0347	I193	49
3	6	0	39	0.00307698	0.00485661	HP_1090	D194	3
3	6	0	39	0.00307698	0.00485661	HP_0746	R189	3
6	3	39	0	0.00307698	0.00485661	HP_0215	V92	49
3	6	0	39	0.00307698	0.00485661	HP_0248	S14	3
3	6	0	39	0.00307698	0.00485661	HP_1437	E156	3
6	3	39	0	0.00307698	0.00485661	HP_1374	Q386	49
3	6	0	39	0.00307698	0.00485661	HP_0841	H399	3
3	6	0	39	0.00307698	0.00485661	HP_0247	P480	3
3	6	0	39	0.00307698	0.00485661	HP_0517	N300	3
6	3	39	0	0.00307698	0.00485661	HP_1422	D527	48
6	3	39	0	0.00307698	0.00485661	HP_0130	A246	49
3	6	0	39	0.00307698	0.00485661	HP_0927	V51	3
6	3	39	0	0.00307698	0.00485661	HP_1271	I19	49
6	3	39	0	0.00307698	0.00485661	HP_0680	D749	48
3	6	0	39	0.00307698	0.00485661	HP_1363	Q204	3
6	3	39	0	0.00307698	0.00485661	HP_1153	R330	49
3	6	0	39	0.00307698	0.00485661	HP_1216	K643	3
6	3	39	0	0.00307698	0.00485661	HP_0655	K629	49
6	3	39	0	0.00307698	0.00485661	HP_0672	L325	49
3	6	0	39	0.00307698	0.00485661	HP_0959	S22	3
6	3	39	0	0.00307698	0.00485661	HP_1020	A191	49
6	3	39	0	0.00307698	0.00485661	HP_0020	H81	49
3	6	0	39	0.00307698	0.00485661	HP_1147	R96	3
3	6	0	39	0.00307698	0.00485661	HP_1063	I44	3
3	6	0	39	0.00307698	0.00485661	HP_0580	L21	3
3	6	0	39	0.00307698	0.00485661	HP_0130	D93	3
6	3	39	0	0.00307698	0.00485661	HP_0645	I277	49
3	6	0	39	0.00307698	0.00485661	HP_0028	I18	3
6	3	39	0	0.00307698	0.00485661	HP_0180	H333	49
3	6	0	39	0.00307698	0.00485661	HP_0219	T41	3
6	3	39	0	0.00307698	0.00485661	HP_1532	V180	49
6	3	39	0	0.00307698	0.00485661	HP_1429	R77	49
3	6	0	39	0.00307698	0.00485661	HP_0638	V263	3
3	6	0	39	0.00307698	0.00485661	HP_0298	A305	3
6	3	39	0	0.00307698	0.00485661	HP_0638	A192	49
3	6	0	39	0.00307698	0.00485661	HP_1431	A154	3
6	3	39	0	0.00307698	0.00485661	HP_1226	L91	49
3	6	0	39	0.00307698	0.00485661	HP_0353	T247	5
6	3	39	0	0.00307698	0.00485661	HP_1135	S21	49
3	6	0	39	0.00307698	0.00485661	HP_1449	A59	3
6	3	39	0	0.00307698	0.00485661	HP_0495	K6	49
3	6	0	39	0.00307698	0.00485661	HP_0478	G70	3
3	6	0	39	0.00307698	0.00485661	HP_1061	I110	3
3	6	0	39	0.00307698	0.00485661	HP_0022	L320	3
3	6	0	39	0.00307698	0.00485661	HP_1053	G46	3
3	6	0	39	0.00307698	0.00485661	HP_0522	V436	3
6	3	39	0	0.00307698	0.00485661	HP_1448	T71	49
3	6	0	39	0.00307698	0.00485661	HP_0478	K308	3
6	3	39	0	0.00307698	0.00485661	HP_0518	V4	49
6	3	39	0	0.00307698	0.00485661	HP_1322	A185	48
6	3	39	0	0.00307698	0.00485661	HP_1252	I144	49
3	6	0	39	0.00307698	0.00485661	HP_0970	Q149	3
3	6	0	39	0.00307698	0.00485661	HP_1184	L150	3
6	3	39	0	0.00307698	0.00485661	HP_0347	D230	49
6	3	39	0	0.00307698	0.00485661	HP_1491	A92	49
3	6	0	39	0.00307698	0.00485661	HP_1429	K31	3
6	3	39	0	0.00307698	0.00485661	HP_0401	V392	49
6	3	39	0	0.00307698	0.00485661	HP_0012	R359	49
3	6	0	39	0.00307698	0.00485661	HP_0399	L379	3
6	3	39	0	0.00307698	0.00485661	HP_1478	K591	49
6	3	39	0	0.00307698	0.00485661	HP_0699	N160	49
6	3	39	0	0.00307698	0.00485661	HP_1185	S349	49
3	6	0	39	0.00307698	0.00485661	HP_0960	N17	3
3	6	0	39	0.00307698	0.00485661	HP_1271	V43	4
3	6	0	39	0.00307698	0.00485661	HP_0130	I96	3
3	6	0	39	0.00307698	0.00485661	HP_0922	P698	3
6	3	39	0	0.00307698	0.00485661	HP_1063	N26	49
3	6	0	39	0.00307698	0.00485661	HP_1274	R67	3
6	3	39	0	0.00307698	0.00485661	HP_1491	F119	49
6	3	39	0	0.00307698	0.00485661	HP_1422	H556	49
3	6	0	39	0.00307698	0.00485661	HP_1020	D224	3
3	6	0	39	0.00307698	0.00485661	HP_1135	M92	3
3	6	0	39	0.00307698	0.00485661	HP_0075	D132	3
6	3	39	0	0.00307698	0.00485661	HP_0610	S249	49
3	6	0	39	0.00307698	0.00485661	HP_0280	F20	3
6	3	39	0	0.00307698	0.00485661	HP_0358	A375	49
3	6	0	39	0.00307698	0.00485661	HP_0731	F563	3
6	3	39	0	0.00307698	0.00485661	HP_1475	Y151	49
3	6	0	39	0.00307698	0.00485661	HP_0347	V159	3
3	6	0	39	0.00307698	0.00485661	HP_1208	A48	3
3	6	0	39	0.00307698	0.00485661	HP_0280	Q15	3
6	3	39	0	0.00307698	0.00485661	HP_0559	V20	48
6	3	39	0	0.00307698	0.00485661	HP_0399	A262	49
6	3	39	0	0.00307698	0.00485661	HP_0740	A428	49
6	3	39	0	0.00307698	0.00485661	HP_0302	K268	49
6	3	39	0	0.00307698	0.00485661	HP_1571	T216	49
3	6	0	39	0.00307698	0.00485661	HP_0583	D233	3
3	6	0	39	0.00307698	0.00485661	HP_0666	K117	3
6	3	39	0	0.00307698	0.00485661	HP_1054	N61	49
3	6	0	39	0.00307698	0.00485661	HP_0304	K92	3
3	6	0	39	0.00307698	0.00485661	HP_0610	F1148	3
3	6	0	39	0.00307698	0.00485661	HP_1143	S333	3
3	6	0	39	0.00307698	0.00485661	HP_1360	V223	3
6	3	39	0	0.00307698	0.00485661	HP_1169	R117	49
6	3	39	0	0.00307698	0.00485661	HP_1377	V91	49
3	6	0	39	0.00307698	0.00485661	HP_0610	I257	3
3	6	0	39	0.00307698	0.00485661	HP_0280	K18	3
3	6	0	39	0.00307698	0.00485661	HP_1279	Y215	3
6	3	39	0	0.00307698	0.00485661	HP_0319	A469	49
3	6	0	39	0.00307698	0.00485661	HP_0868	D69	3
3	6	0	39	0.00307698	0.00485661	HP_0523	H126	4
6	3	39	0	0.00307698	0.00485661	HP_1266	K511	49
3	6	0	39	0.00307698	0.00485661	HP_0960	N189	3
6	3	39	0	0.00307698	0.00485661	HP_0018	L308	49
6	3	39	0	0.00307698	0.00485661	HP_0626	Y139	49
3	6	0	39	0.00307698	0.00485661	HP_0583	F12	3
3	6	0	39	0.00307698	0.00485661	HP_1335	K349	3
3	6	0	39	0.00307698	0.00485661	HP_1379	G711	3
6	3	39	0	0.00307698	0.00485661	HP_0952	E43	49
6	3	39	0	0.00307698	0.00485661	HP_0050	T224	49
3	6	0	39	0.00307698	0.00485661	HP_1284	A268	3
6	3	39	0	0.00307698	0.00485661	HP_0699	D118	49
6	3	39	0	0.00307698	0.00485661	HP_0742	F34	49
3	6	0	39	0.00307698	0.00485661	HP_0870	N633	5
6	3	39	0	0.00307698	0.00485661	HP_1532	S107	49
3	6	0	39	0.00307698	0.00485661	HP_1062	K250	3
3	6	0	39	0.00307698	0.00485661	HP_0043	G158	3
6	3	39	0	0.00307698	0.00485661	HP_0018	I291	49
6	3	39	0	0.00307698	0.00485661	HP_1252	V157	49
3	6	0	39	0.00307698	0.00485661	HP_1583	G169	3
6	3	39	0	0.00307698	0.00485661	HP_0721	V92	49
6	3	39	0	0.00307698	0.00485661	HP_0130	V175	49
3	6	0	39	0.00307698	0.00485661	HP_1584	L277	3
6	3	39	0	0.00307698	0.00485661	HP_0629	K118	48
6	3	39	0	0.00307698	0.00485661	HP_0043	D144	49
6	3	39	0	0.00307698	0.00485661	HP_0672	V117	49
3	6	0	39	0.00307698	0.00485661	HP_0219	S51	3
6	3	39	0	0.00307698	0.00485661	HP_1185	L298	49
3	6	0	39	0.00307698	0.00485661	HP_0859	N177	3
3	6	0	39	0.00307698	0.00485661	HP_1226	E317	3
6	3	39	0	0.00307698	0.00485661	HP_0599	A150	49
3	6	0	39	0.00307698	0.00485661	HP_0247	H475	3
3	6	0	39	0.00307698	0.00485661	HP_1185	S319	3
6	3	39	0	0.00307698	0.00485661	HP_1284	C220	49
6	3	39	0	0.00307698	0.00485661	HP_1284	N223	48
6	3	39	0	0.00307698	0.00485661	HP_0036	L323	49
6	3	39	0	0.00307698	0.00485661	HP_0629	L121	48
6	3	39	0	0.00307698	0.00485661	HP_0839	I145	48
3	6	0	39	0.00307698	0.00485661	HP_1505	E289	3
6	3	39	0	0.00307698	0.00485661	HP_1346	N244	49
6	3	39	0	0.00307698	0.00485661	HP_0629	L400	49
3	6	0	39	0.00307698	0.00485661	HP_1185	G317	3
3	6	0	39	0.00307698	0.00485661	HP_1037	V70	3
6	3	39	0	0.00307698	0.00485661	HP_0635	A502	49
3	6	0	39	0.00307698	0.00485661	HP_0710	N336	4
3	6	0	39	0.00307698	0.00485661	HP_1415	M49	3
3	6	0	39	0.00307698	0.00485661	HP_1134	S94	3
3	6	0	39	0.00307698	0.00485661	HP_1259	H177	3
6	3	39	0	0.00307698	0.00485661	HP_1179	H124	49
3	6	0	39	0.00307698	0.00485661	HP_0939	I69	3
3	6	0	39	0.00307698	0.00485661	HP_0169	L106	3
6	3	39	0	0.00307698	0.00485661	HP_0939	M107	49
6	3	39	0	0.00307698	0.00485661	HP_0213	L128	49
6	3	39	0	0.00307698	0.00485661	HP_1132	T396	49
3	6	0	39	0.00307698	0.00485661	HP_1273	T274	3
6	3	39	0	0.00307698	0.00485661	HP_0402	I259	49
3	6	0	39	0.00307698	0.00485661	HP_1113	I167	3
3	6	0	39	0.00307698	0.00485661	HP_0970	A147	3
3	6	0	39	0.00307698	0.00485661	HP_1259	N58	3
3	6	0	39	0.00307698	0.00485661	HP_1036	K16	5
3	6	0	39	0.00307698	0.00485661	HP_1258	L22	4
6	3	39	0	0.00307698	0.00485661	HP_1252	K139	49
6	3	39	0	0.00307698	0.00485661	HP_1333	K377	48
3	6	0	39	0.00307698	0.00485661	HP_0795	S350	4
3	6	0	39	0.00307698	0.00485661	HP_0971	Y54	3
6	3	39	0	0.00307698	0.00485661	HP_0672	I379	49
3	6	0	39	0.00307698	0.00485661	HP_0157	D100	5
6	3	39	0	0.00307698	0.00485661	HP_0524	R104	49
6	3	39	0	0.00307698	0.00485661	HP_0050	T166	47
6	3	39	0	0.00307698	0.00485661	HP_1452	T362	49
3	6	0	39	0.00307698	0.00485661	HP_0522	T402	3
0	9	24	15	0.00309239	0.00155924	HP_0305	E135	27
9	0	15	24	0.00309239	0.00155924	HP_0419	D116	27
2	7	31	8	0.00326135	0.00215552	HP_0021	V176	37
2	7	31	8	0.00326135	0.00215552	HP_0402	F660	37
2	7	31	8	0.00326135	0.00215552	HP_0059	E173	37
2	7	31	8	0.00326135	0.00215552	HP_1479	N765	37
0	9	23	16	0.00476989	0.00170542	HP_0059	Q160	26
0	9	23	16	0.00476989	0.00170542	HP_0921	I262	25
8	1	12	27	0.00491056	0.00220327	HP_0792	S39	21
6	3	6	33	0.00551076	0.00424204	HP_1356	A180	13
3	6	33	6	0.00551076	0.00424204	HP_0583	T213	40
3	6	33	6	0.00551076	0.00424204	HP_1429	N134	40
6	3	6	33	0.00551076	0.00424204	HP_1014	T76	13
3	6	33	6	0.00551076	0.00424204	HP_1330	I54	40
3	6	33	6	0.00551076	0.00424204	HP_1135	E116	38
3	6	33	6	0.00551076	0.00424204	HP_1329	R791	39
3	6	33	6	0.00551076	0.00424204	HP_0374	I223	38
3	6	33	6	0.00551076	0.00424204	HP_1266	I579	40
3	6	33	6	0.00551076	0.00424204	HP_1266	I477	38
3	6	33	6	0.00551076	0.00424204	HP_0526	A106	39
3	6	33	6	0.00551076	0.00424204	HP_0157	Q2	40
4	5	35	4	0.00770585	0.00665332	HP_0082	Y397	42
4	5	35	4	0.00770585	0.00665332	HP_0512	C63	42
4	5	35	4	0.00770585	0.00665332	HP_0959	I185	42
4	5	35	4	0.00770585	0.00665332	HP_0686	P361	42
4	5	35	4	0.00770585	0.00665332	HP_0680	S462	43
4	5	35	4	0.00770585	0.00665332	HP_1449	H109	43
4	5	35	4	0.00770585	0.00665332	HP_1541	G882	43
4	5	35	4	0.00770585	0.00665332	HP_0290	H59	42
4	5	35	4	0.00770585	0.00665332	HP_1505	L317	41
5	4	4	35	0.00770585	0.00665332	HP_0978	A456	10
4	5	35	4	0.00770585	0.00665332	HP_0642	I117	43
4	5	35	4	0.00770585	0.00665332	HP_0370	N388	43
4	5	35	4	0.00770585	0.00665332	HP_0852	H288	43
4	5	35	4	0.00770585	0.00665332	HP_1266	T69	43
4	5	35	4	0.00770585	0.00665332	HP_0098	E209	43
4	5	35	4	0.00770585	0.00665332	HP_0313	R183	42
4	5	35	4	0.00770585	0.00665332	HP_1161	G82	41
4	5	35	4	0.00770585	0.00665332	HP_1541	L881	43
4	5	35	4	0.00770585	0.00665332	HP_1062	E144	43
4	5	35	4	0.00770585	0.00665332	HP_1336	V68	42
4	5	35	4	0.00770585	0.00665332	HP_1346	L38	43
4	5	35	4	0.00770585	0.00665332	HP_0922	I157	43
4	5	35	4	0.00770585	0.00665332	HP_0922	N408	43
4	5	35	4	0.00770585	0.00665332	HP_1363	N276	42
4	5	35	4	0.00770585	0.00665332	HP_0526	S37	43
4	5	35	4	0.00770585	0.00665332	HP_0642	N124	43
5	4	4	35	0.00770585	0.00665332	HP_0686	A204	10
4	5	35	4	0.00770585	0.00665332	HP_1107	I207	41
4	5	35	4	0.00770585	0.00665332	HP_0516	K3	43
4	5	35	4	0.00770585	0.00665332	HP_1339	V113	42
4	5	35	4	0.00770585	0.00665332	HP_0025	S669	43
5	4	4	35	0.00770585	0.00665332	HP_0612	L76	10
4	5	35	4	0.00770585	0.00665332	HP_0293	H324	41
4	5	35	4	0.00770585	0.00665332	HP_0738	V232	42
4	5	35	4	0.00770585	0.00665332	HP_0922	N991	42
4	5	35	4	0.00770585	0.00665332	HP_0642	S43	43
4	5	35	4	0.00770585	0.00665332	HP_0922	I434	43
5	4	4	35	0.00770585	0.00665332	HP_0126	R77	9
5	4	4	35	0.00770585	0.00665332	HP_0686	S103	10
4	5	35	4	0.00770585	0.00665332	HP_0347	E160	41
4	5	35	4	0.00770585	0.00665332	HP_1029	I58	43
4	5	35	4	0.00770585	0.00665332	HP_0048	P411	43
4	5	35	4	0.00770585	0.00665332	HP_0246	I103	43
4	5	35	4	0.00770585	0.00665332	HP_0912	D146	42
4	5	35	4	0.00770585	0.00665332	HP_0686	S278	42
4	5	35	4	0.00770585	0.00665332	HP_1462	I56	43
4	5	35	4	0.00770585	0.00665332	HP_0652	D125	42
5	4	4	35	0.00770585	0.00665332	HP_0418	M115	9
5	4	37	2	0.00791546	0.00801564	HP_1407	R22	46
5	4	37	2	0.00791546	0.00801564	HP_0524	D62	46
4	5	2	37	0.00791546	0.00801564	HP_1445	R42	6
5	4	37	2	0.00791546	0.00801564	HP_0348	K412	46
5	4	37	2	0.00791546	0.00801564	HP_1329	Q837	46
4	5	2	37	0.00791546	0.00801564	HP_1329	V559	6
4	5	2	37	0.00791546	0.00801564	HP_1437	D153	7
5	4	37	2	0.00791546	0.00801564	HP_0916	I14	46
5	4	37	2	0.00791546	0.00801564	HP_1274	M228	46
5	4	37	2	0.00791546	0.00801564	HP_1415	A141	46
5	4	37	2	0.00791546	0.00801564	HP_1379	S113	46
5	4	37	2	0.00791546	0.00801564	HP_0666	A37	46
5	4	37	2	0.00791546	0.00801564	HP_1541	Y683	46
5	4	37	2	0.00791546	0.00801564	HP_0402	N465	46
5	4	37	2	0.00791546	0.00801564	HP_1568	Q40	46
5	4	37	2	0.00791546	0.00801564	HP_0016	V73	46
5	4	37	2	0.00791546	0.00801564	HP_0410	S242	46
5	4	37	2	0.00791546	0.00801564	HP_0121	E327	46
5	4	37	2	0.00791546	0.00801564	HP_1091	I340	46
5	4	37	2	0.00791546	0.00801564	HP_1407	K24	46
5	4	37	2	0.00791546	0.00801564	HP_0498	V344	46
5	4	37	2	0.00791546	0.00801564	HP_0972	E127	46
5	4	37	2	0.00791546	0.00801564	HP_1504	G163	46
5	4	37	2	0.00791546	0.00801564	HP_1429	H273	46
4	5	2	37	0.00791546	0.00801564	HP_0318	S121	6
5	4	37	2	0.00791546	0.00801564	HP_0224	H179	46
5	4	37	2	0.00791546	0.00801564	HP_0044	D55	46
5	4	37	2	0.00791546	0.00801564	HP_0252	R445	46
5	4	37	2	0.00791546	0.00801564	HP_1488	A192	45
5	4	37	2	0.00791546	0.00801564	HP_0329	R169	46
5	4	37	2	0.00791546	0.00801564	HP_0050	H119	46
5	4	37	2	0.00791546	0.00801564	HP_0937	K65	46
5	4	37	2	0.00791546	0.00801564	HP_0351	S83	46
5	4	37	2	0.00791546	0.00801564	HP_1453	N441	45
5	4	37	2	0.00791546	0.00801564	HP_1052	S137	46
5	4	37	2	0.00791546	0.00801564	HP_1496	I33	46
5	4	37	2	0.00791546	0.00801564	HP_0922	P100	46
5	4	37	2	0.00791546	0.00801564	HP_0097	N190	46
5	4	37	2	0.00791546	0.00801564	HP_0097	N58	46
5	4	37	2	0.00791546	0.00801564	HP_1039	F384	46
5	4	37	2	0.00791546	0.00801564	HP_1062	H118	46
5	4	37	2	0.00791546	0.00801564	HP_0104	I149	46
5	4	37	2	0.00791546	0.00801564	HP_0579	L44	46
5	4	37	2	0.00791546	0.00801564	HP_1329	V19	45
5	4	37	2	0.00791546	0.00801564	HP_0478	K320	46
5	4	37	2	0.00791546	0.00801564	HP_0401	D195	46
5	4	37	2	0.00791546	0.00801564	HP_0386	Q66	45
5	4	37	2	0.00791546	0.00801564	HP_1247	V199	45
4	5	2	37	0.00791546	0.00801564	HP_0876	Q708	6
4	5	2	37	0.00791546	0.00801564	HP_0686	H482	7
5	4	37	2	0.00791546	0.00801564	HP_0205	V537	45
5	4	37	2	0.00791546	0.00801564	HP_0312	Q246	46
5	4	37	2	0.00791546	0.00801564	HP_0629	D238	45
4	5	2	37	0.00791546	0.00801564	HP_1034	N123	7
5	4	37	2	0.00791546	0.00801564	HP_0361	L222	46
4	5	2	37	0.00791546	0.00801564	HP_0922	T1111	6
4	5	2	37	0.00791546	0.00801564	HP_1343	V189	7
5	4	37	2	0.00791546	0.00801564	HP_0570	E37	46
5	4	37	2	0.00791546	0.00801564	HP_1379	P352	45
5	4	37	2	0.00791546	0.00801564	HP_0319	V383	46
5	4	37	2	0.00791546	0.00801564	HP_1028	K88	46
5	4	37	2	0.00791546	0.00801564	HP_0700	L76	46
5	4	37	2	0.00791546	0.00801564	HP_1190	E292	45
5	4	37	2	0.00791546	0.00801564	HP_0734	T347	46
4	5	2	37	0.00791546	0.00801564	HP_1422	K623	7
4	5	2	37	0.00791546	0.00801564	HP_0396	N97	7
4	5	2	37	0.00791546	0.00801564	HP_1498	A342	7
5	4	37	2	0.00791546	0.00801564	HP_0327	H121	46
5	4	37	2	0.00791546	0.00801564	HP_0374	K156	46
5	4	37	2	0.00791546	0.00801564	HP_1547	Q651	46
4	5	2	37	0.00791546	0.00801564	HP_0123	L109	6
5	4	37	2	0.00791546	0.00801564	HP_0557	L71	46
5	4	37	2	0.00791546	0.00801564	HP_0875	Q287	46
4	5	2	37	0.00791546	0.00801564	HP_0254	R276	6
5	4	37	2	0.00791546	0.00801564	HP_0182	Q26	46
5	4	37	2	0.00791546	0.00801564	HP_0842	L8	46
4	5	2	37	0.00791546	0.00801564	HP_1153	T433	6
5	4	37	2	0.00791546	0.00801564	HP_1498	R216	46
5	4	37	2	0.00791546	0.00801564	HP_0527	D321	45
5	4	37	2	0.00791546	0.00801564	HP_0775	A609	46
5	4	37	2	0.00791546	0.00801564	HP_1175	I376	46
5	4	37	2	0.00791546	0.00801564	HP_0525	R73	46
4	5	2	37	0.00791546	0.00801564	HP_0231	D99	6
5	4	37	2	0.00791546	0.00801564	HP_1386	I120	46
4	5	2	37	0.00791546	0.00801564	HP_1153	I175	6
5	4	37	2	0.00791546	0.00801564	HP_1170	M36	46
5	4	37	2	0.00791546	0.00801564	HP_0527	G320	46
5	4	37	2	0.00791546	0.00801564	HP_0680	V699	45
5	4	37	2	0.00791546	0.00801564	HP_0205	H536	45
5	4	37	2	0.00791546	0.00801564	HP_0629	E103	46
5	4	37	2	0.00791546	0.00801564	HP_0374	P192	46
4	5	2	37	0.00791546	0.00801564	HP_1513	T180	6
5	4	37	2	0.00791546	0.00801564	HP_1541	D197	46
5	4	37	2	0.00791546	0.00801564	HP_1266	I593	46
5	4	37	2	0.00791546	0.00801564	HP_1465	L188	46
5	4	37	2	0.00791546	0.00801564	HP_0018	I14	46
5	4	37	2	0.00791546	0.00801564	HP_1090	T182	45
5	4	37	2	0.00791546	0.00801564	HP_0696	D322	46
5	4	37	2	0.00791546	0.00801564	HP_1198	V2563	46
4	5	2	37	0.00791546	0.00801564	HP_1505	T131	7
5	4	37	2	0.00791546	0.00801564	HP_0937	K226	46
5	4	37	2	0.00791546	0.00801564	HP_0310	N289	46
5	4	37	2	0.00791546	0.00801564	HP_0680	N698	45
5	4	37	2	0.00791546	0.00801564	HP_1118	L508	46
5	4	37	2	0.00791546	0.00801564	HP_0402	S374	46
5	4	37	2	0.00791546	0.00801564	HP_0603	V175	46
5	4	37	2	0.00791546	0.00801564	HP_1241	F504	46
5	4	37	2	0.00791546	0.00801564	HP_1479	E311	45
5	4	37	2	0.00791546	0.00801564	HP_0522	V243	46
5	4	37	2	0.00791546	0.00801564	HP_1377	L116	46
5	4	37	2	0.00791546	0.00801564	HP_0750	R387	46
5	4	37	2	0.00791546	0.00801564	HP_0940	K25	45
5	4	37	2	0.00791546	0.00801564	HP_0969	V86	46
5	4	37	2	0.00791546	0.00801564	HP_0639	L148	46
5	4	37	2	0.00791546	0.00801564	HP_0082	V20	46
4	5	2	37	0.00791546	0.00801564	HP_0357	H125	7
5	4	37	2	0.00791546	0.00801564	HP_0782	N396	46
5	4	37	2	0.00791546	0.00801564	HP_0914	A481	44
5	4	37	2	0.00791546	0.00801564	HP_1247	T153	45
5	4	37	2	0.00791546	0.00801564	HP_0852	K273	45
5	4	37	2	0.00791546	0.00801564	HP_1379	N43	46
5	4	37	2	0.00791546	0.00801564	HP_0159	A95	45
5	4	37	2	0.00791546	0.00801564	HP_0409	T26	46
5	4	37	2	0.00791546	0.00801564	HP_0728	V280	46
5	4	37	2	0.00791546	0.00801564	HP_1547	N569	46
5	4	37	2	0.00791546	0.00801564	HP_0169	V102	46
5	4	37	2	0.00791546	0.00801564	HP_0863	D388	46
4	5	2	37	0.00791546	0.00801564	HP_0775	I662	6
5	4	37	2	0.00791546	0.00801564	HP_0283	N279	44
0	9	21	18	0.0103929	0.00296985	HP_0884	H490	25
2	7	29	10	0.0104284	0.00585606	HP_0640	K9	34
2	7	29	10	0.0104284	0.00585606	HP_1582	I132	34
2	7	29	10	0.0104284	0.00585606	HP_0629	G551	34
2	7	29	10	0.0104284	0.00585606	HP_1374	Y70	32
2	7	29	10	0.0104284	0.00585606	HP_0092	V192	32
7	2	10	29	0.0104284	0.00585606	HP_1421	K2	19
2	7	29	10	0.0104284	0.00585606	HP_0246	N151	34
2	7	29	10	0.0104284	0.00585606	HP_0579	A73	33
6	3	7	32	0.0108198	0.00733287	HP_0020	R384	14
6	3	7	32	0.0108198	0.00733287	HP_1026	D200	14
6	3	7	32	0.0108198	0.00733287	HP_1513	A336	13
3	6	32	7	0.0108198	0.00733287	HP_1494	M253	37
3	6	32	7	0.0108198	0.00733287	HP_0178	K274	39
3	6	32	7	0.0108198	0.00733287	HP_0497	F145	38
3	6	32	7	0.0108198	0.00733287	HP_1119	T10	39
6	3	7	32	0.0108198	0.00733287	HP_0547	Q1076	13
6	3	7	32	0.0108198	0.00733287	HP_1564	L17	15
3	6	32	7	0.0108198	0.00733287	HP_1273	V121	38
1	8	25	14	0.0122499	0.00711701	HP_1042	K87	29
1	8	25	14	0.0122499	0.00711701	HP_0969	D721	28
1	8	25	14	0.0122499	0.00711701	HP_0914	N310	26
1	8	25	14	0.0122499	0.00711701	HP_0416	N95	29
0	9	20	19	0.014777	0.00632161	HP_0601	T364	20
0	9	20	19	0.014777	0.00632161	HP_1532	R388	22
0	9	20	19	0.014777	0.00632161	HP_0601	I426	21
4	5	34	5	0.0168363	0.012199	HP_1062	K326	42
4	5	34	5	0.0168363	0.012199	HP_0563	R70	42
4	5	34	5	0.0168363	0.012199	HP_0022	E444	42
4	5	34	5	0.0168363	0.012199	HP_1017	N313	41
5	4	5	34	0.0168363	0.012199	HP_0686	T417	11
4	5	34	5	0.0168363	0.012199	HP_0686	M403	41
4	5	34	5	0.0168363	0.012199	HP_0082	F315	40
4	5	34	5	0.0168363	0.012199	HP_0578	T159	42
4	5	34	5	0.0168363	0.012199	HP_0020	T350	42
4	5	34	5	0.0168363	0.012199	HP_0631	V19	41
5	4	5	34	0.0168363	0.012199	HP_0736	V175	11
5	4	5	34	0.0168363	0.012199	HP_0922	E405	10
4	5	34	5	0.0168363	0.012199	HP_1184	T387	42
4	5	34	5	0.0168363	0.012199	HP_0394	L158	42
5	4	5	34	0.0168363	0.012199	HP_0686	R425	11
4	5	34	5	0.0168363	0.012199	HP_0624	N46	41
4	5	34	5	0.0168363	0.012199	HP_0890	E75	42
5	4	5	34	0.0168363	0.012199	HP_0922	K11	11
4	5	34	5	0.0168363	0.012199	HP_0852	N287	42
4	5	34	5	0.0168363	0.012199	HP_1551	I49	41
4	5	34	5	0.0168363	0.012199	HP_0621	I579	40
4	5	34	5	0.0168363	0.012199	HP_0522	S360	41
4	5	34	5	0.0168363	0.012199	HP_0821	P510	41
4	5	34	5	0.0168363	0.012199	HP_0048	I387	40
4	5	34	5	0.0168363	0.012199	HP_0844	D156	41
5	4	5	34	0.0168363	0.012199	HP_1246	T131	10
4	5	34	5	0.0168363	0.012199	HP_0914	I462	41
4	5	34	5	0.0168363	0.012199	HP_1138	E250	41
4	5	34	5	0.0168363	0.012199	HP_0352	T33	42
4	5	34	5	0.0168363	0.012199	HP_1143	N363	42
4	5	34	5	0.0168363	0.012199	HP_0972	I58	42
4	5	34	5	0.0168363	0.012199	HP_0599	N147	41
4	5	34	5	0.0168363	0.012199	HP_1275	E148	41
4	5	34	5	0.0168363	0.012199	HP_0415	F35	39
4	5	34	5	0.0168363	0.012199	HP_0629	R260	40
4	5	34	5	0.0168363	0.012199	HP_0178	T150	42
2	7	28	11	0.0169842	0.00906609	HP_0530	T51	32
2	7	28	11	0.0169842	0.00906609	HP_1452	R221	34
2	7	28	11	0.0169842	0.00906609	HP_0922	G378	33
2	7	28	11	0.0169842	0.00906609	HP_0978	L461	31
7	2	11	28	0.0169842	0.00906609	HP_0012	G157	19
2	7	28	11	0.0169842	0.00906609	HP_0915	H486	32
2	7	28	11	0.0169842	0.00906609	HP_0048	I753	31
1	8	24	15	0.0182984	0.00901434	HP_0043	H411	29
8	1	15	24	0.0182984	0.00901434	HP_0812	N244	27
3	6	1	38	0.0192076	0.0174838	HP_0751	T28	4
3	6	1	38	0.0192076	0.0174838	HP_0731	E565	4
3	6	1	38	0.0192076	0.0174838	HP_1553	H381	4
3	6	1	38	0.0192076	0.0174838	HP_0188	A11	4
6	3	38	1	0.0192076	0.0174838	HP_1241	V800	48
6	3	38	1	0.0192076	0.0174838	HP_1290	I120	48
6	3	38	1	0.0192076	0.0174838	HP_0634	K158	48
3	6	1	38	0.0192076	0.0174838	HP_0151	A165	4
6	3	38	1	0.0192076	0.0174838	HP_1415	H29	48
3	6	1	38	0.0192076	0.0174838	HP_0582	T105	4
6	3	38	1	0.0192076	0.0174838	HP_0617	T151	47
6	3	38	1	0.0192076	0.0174838	HP_0590	M82	47
6	3	38	1	0.0192076	0.0174838	HP_1198	M2486	48
6	3	38	1	0.0192076	0.0174838	HP_0322	A38	48
6	3	38	1	0.0192076	0.0174838	HP_1012	R299	47
6	3	38	1	0.0192076	0.0174838	HP_0304	K69	48
6	3	38	1	0.0192076	0.0174838	HP_0279	P29	48
6	3	38	1	0.0192076	0.0174838	HP_1076	Q159	48
6	3	38	1	0.0192076	0.0174838	HP_0295	V250	48
3	6	1	38	0.0192076	0.0174838	HP_0378	L664	4
3	6	1	38	0.0192076	0.0174838	HP_0224	D198	4
6	3	38	1	0.0192076	0.0174838	HP_1290	I156	48
6	3	38	1	0.0192076	0.0174838	HP_0615	M344	48
3	6	1	38	0.0192076	0.0174838	HP_1021	N247	4
6	3	38	1	0.0192076	0.0174838	HP_0033	S456	48
3	6	1	38	0.0192076	0.0174838	HP_0478	S342	4
3	6	1	38	0.0192076	0.0174838	HP_0384	I74	5
6	3	38	1	0.0192076	0.0174838	HP_0097	I71	48
6	3	38	1	0.0192076	0.0174838	HP_1333	K206	48
3	6	1	38	0.0192076	0.0174838	HP_0660	Y330	5
3	6	1	38	0.0192076	0.0174838	HP_0130	V28	4
6	3	38	1	0.0192076	0.0174838	HP_0180	T189	48
6	3	38	1	0.0192076	0.0174838	HP_1453	Q459	47
6	3	38	1	0.0192076	0.0174838	HP_1469	L222	48
3	6	1	38	0.0192076	0.0174838	HP_0115	F370	4
6	3	38	1	0.0192076	0.0174838	HP_0812	G291	48
6	3	38	1	0.0192076	0.0174838	HP_0272	D48	48
6	3	38	1	0.0192076	0.0174838	HP_0402	C460	47
3	6	1	38	0.0192076	0.0174838	HP_0104	S174	4
6	3	38	1	0.0192076	0.0174838	HP_1284	L151	48
6	3	38	1	0.0192076	0.0174838	HP_0676	T136	48
6	3	38	1	0.0192076	0.0174838	HP_1347	Y151	48
3	6	1	38	0.0192076	0.0174838	HP_0616	K309	4
6	3	38	1	0.0192076	0.0174838	HP_1056	N66	48
6	3	38	1	0.0192076	0.0174838	HP_0983	N138	48
6	3	38	1	0.0192076	0.0174838	HP_0137	A175	48
6	3	38	1	0.0192076	0.0174838	HP_0402	S205	48
6	3	38	1	0.0192076	0.0174838	HP_1379	V129	48
3	6	1	38	0.0192076	0.0174838	HP_1072	D116	4
3	6	1	38	0.0192076	0.0174838	HP_0699	A266	4
3	6	1	38	0.0192076	0.0174838	HP_1155	F167	5
6	3	38	1	0.0192076	0.0174838	HP_1041	P371	48
3	6	1	38	0.0192076	0.0174838	HP_0175	T97	4
3	6	1	38	0.0192076	0.0174838	HP_0876	S278	4
3	6	1	38	0.0192076	0.0174838	HP_1155	R247	4
6	3	38	1	0.0192076	0.0174838	HP_0626	A354	48
3	6	1	38	0.0192076	0.0174838	HP_0522	L404	4
3	6	1	38	0.0192076	0.0174838	HP_0728	A235	4
3	6	1	38	0.0192076	0.0174838	HP_0558	D218	4
3	6	1	38	0.0192076	0.0174838	HP_1170	I60	4
6	3	38	1	0.0192076	0.0174838	HP_0041	L5	48
6	3	38	1	0.0192076	0.0174838	HP_0871	M12	48
6	3	38	1	0.0192076	0.0174838	HP_1363	L291	48
6	3	38	1	0.0192076	0.0174838	HP_1063	N87	47
6	3	38	1	0.0192076	0.0174838	HP_0230	Q226	48
6	3	38	1	0.0192076	0.0174838	HP_0863	D345	48
6	3	38	1	0.0192076	0.0174838	HP_0328	Q202	47
6	3	38	1	0.0192076	0.0174838	HP_0630	A51	47
6	3	38	1	0.0192076	0.0174838	HP_0213	D193	47
6	3	38	1	0.0192076	0.0174838	HP_0830	S320	47
3	6	1	38	0.0192076	0.0174838	HP_1124	S183	4
6	3	38	1	0.0192076	0.0174838	HP_1216	S543	48
6	3	38	1	0.0192076	0.0174838	HP_0913	D249	48
6	3	38	1	0.0192076	0.0174838	HP_1082	H54	48
6	3	38	1	0.0192076	0.0174838	HP_0978	N295	48
6	3	38	1	0.0192076	0.0174838	HP_1284	S181	48
3	6	1	38	0.0192076	0.0174838	HP_0739	V71	4
3	6	1	38	0.0192076	0.0174838	HP_1282	A8	4
3	6	1	38	0.0192076	0.0174838	HP_0276	L105	5
6	3	38	1	0.0192076	0.0174838	HP_1173	Y3	47
3	6	1	38	0.0192076	0.0174838	HP_0527	K12	4
6	3	38	1	0.0192076	0.0174838	HP_1374	D60	48
6	3	38	1	0.0192076	0.0174838	HP_1380	V149	48
6	3	38	1	0.0192076	0.0174838	HP_0946	L445	48
6	3	38	1	0.0192076	0.0174838	HP_1056	M20	47
3	6	1	38	0.0192076	0.0174838	HP_1259	L107	4
6	3	38	1	0.0192076	0.0174838	HP_1300	V289	48
3	6	1	38	0.0192076	0.0174838	HP_0028	K74	4
6	3	38	1	0.0192076	0.0174838	HP_0464	R875	48
6	3	38	1	0.0192076	0.0174838	HP_0617	R300	48
3	6	1	38	0.0192076	0.0174838	HP_1045	I480	4
6	3	38	1	0.0192076	0.0174838	HP_1098	A230	48
6	3	38	1	0.0192076	0.0174838	HP_0130	E185	48
3	6	1	38	0.0192076	0.0174838	HP_0247	H479	4
6	3	38	1	0.0192076	0.0174838	HP_0173	L179	47
6	3	38	1	0.0192076	0.0174838	HP_0282	A289	47
6	3	38	1	0.0192076	0.0174838	HP_0178	N163	48
6	3	38	1	0.0192076	0.0174838	HP_0576	N287	48
3	6	1	38	0.0192076	0.0174838	HP_1507	Y61	4
3	6	1	38	0.0192076	0.0174838	HP_1202	G84	4
6	3	38	1	0.0192076	0.0174838	HP_1346	A87	48
6	3	38	1	0.0192076	0.0174838	HP_0213	R194	47
6	3	38	1	0.0192076	0.0174838	HP_0523	I139	47
6	3	38	1	0.0192076	0.0174838	HP_0869	I100	47
3	6	1	38	0.0192076	0.0174838	HP_0584	S2	4
3	6	1	38	0.0192076	0.0174838	HP_1505	D253	5
6	3	38	1	0.0192076	0.0174838	HP_1542	I119	48
3	6	1	38	0.0192076	0.0174838	HP_0889	I53	4
6	3	38	1	0.0192076	0.0174838	HP_1135	S8	47
6	3	38	1	0.0192076	0.0174838	HP_1013	C245	48
3	6	1	38	0.0192076	0.0174838	HP_1205	V171	4
6	3	38	1	0.0192076	0.0174838	HP_0410	R201	48
6	3	38	1	0.0192076	0.0174838	HP_1335	M298	48
6	3	38	1	0.0192076	0.0174838	HP_0180	P332	48
6	3	38	1	0.0192076	0.0174838	HP_0049	S124	48
6	3	38	1	0.0192076	0.0174838	HP_0290	T121	48
6	3	38	1	0.0192076	0.0174838	HP_0019	L320	48
6	3	38	1	0.0192076	0.0174838	HP_0672	S331	48
6	3	38	1	0.0192076	0.0174838	HP_0151	V102	48
6	3	38	1	0.0192076	0.0174838	HP_1441	I102	48
3	6	1	38	0.0192076	0.0174838	HP_0303	G309	5
3	6	1	38	0.0192076	0.0174838	HP_0205	K728	4
6	3	38	1	0.0192076	0.0174838	HP_0912	T277	47
3	6	1	38	0.0192076	0.0174838	HP_0351	K84	4
3	6	1	38	0.0192076	0.0174838	HP_0858	R36	4
6	3	38	1	0.0192076	0.0174838	HP_1574	N105	48
6	3	38	1	0.0192076	0.0174838	HP_1449	S92	48
6	3	38	1	0.0192076	0.0174838	HP_0768	E218	48
3	6	1	38	0.0192076	0.0174838	HP_1157	I77	5
3	6	1	38	0.0192076	0.0174838	HP_0226	R219	5
6	3	38	1	0.0192076	0.0174838	HP_1071	S161	48
3	6	1	38	0.0192076	0.0174838	HP_0243	Q140	4
6	3	38	1	0.0192076	0.0174838	HP_1492	K88	48
3	6	1	38	0.0192076	0.0174838	HP_1453	D457	5
3	6	1	38	0.0192076	0.0174838	HP_0121	S350	4
6	3	38	1	0.0192076	0.0174838	HP_0153	D319	48
3	6	1	38	0.0192076	0.0174838	HP_1541	S965	4
6	3	38	1	0.0192076	0.0174838	HP_0237	L30	48
6	3	38	1	0.0192076	0.0174838	HP_0555	V24	48
6	3	38	1	0.0192076	0.0174838	HP_0578	Q486	48
6	3	38	1	0.0192076	0.0174838	HP_1169	V43	48
6	3	38	1	0.0192076	0.0174838	HP_0655	V78	48
3	6	1	38	0.0192076	0.0174838	HP_0090	N80	4
6	3	38	1	0.0192076	0.0174838	HP_0199	I50	48
6	3	38	1	0.0192076	0.0174838	HP_0701	G755	48
6	3	38	1	0.0192076	0.0174838	HP_0397	K35	48
6	3	38	1	0.0192076	0.0174838	HP_0666	H99	48
6	3	38	1	0.0192076	0.0174838	HP_0169	G41	48
6	3	38	1	0.0192076	0.0174838	HP_0689	N68	48
3	6	1	38	0.0192076	0.0174838	HP_0750	R67	4
6	3	38	1	0.0192076	0.0174838	HP_1583	H51	47
6	3	38	1	0.0192076	0.0174838	HP_1072	Q174	47
6	3	38	1	0.0192076	0.0174838	HP_0911	K196	46
6	3	38	1	0.0192076	0.0174838	HP_0236	E112	48
3	6	1	38	0.0192076	0.0174838	HP_0679	I33	5
3	6	1	38	0.0192076	0.0174838	HP_0087	I167	4
6	3	38	1	0.0192076	0.0174838	HP_0358	N85	48
6	3	38	1	0.0192076	0.0174838	HP_1350	V178	48
3	6	1	38	0.0192076	0.0174838	HP_0676	F76	4
3	6	1	38	0.0192076	0.0174838	HP_0255	R397	4
3	6	1	38	0.0192076	0.0174838	HP_1062	A278	4
3	6	1	38	0.0192076	0.0174838	HP_1552	V256	4
6	3	38	1	0.0192076	0.0174838	HP_0792	G156	48
6	3	38	1	0.0192076	0.0174838	HP_0624	I127	48
6	3	38	1	0.0192076	0.0174838	HP_1574	A106	48
6	3	38	1	0.0192076	0.0174838	HP_0279	I86	48
6	3	38	1	0.0192076	0.0174838	HP_0762	L130	48
6	3	38	1	0.0192076	0.0174838	HP_0863	S400	48
3	6	1	38	0.0192076	0.0174838	HP_1259	K111	4
3	6	1	38	0.0192076	0.0174838	HP_0936	V368	4
3	6	1	38	0.0192076	0.0174838	HP_1549	S11	5
6	3	38	1	0.0192076	0.0174838	HP_1085	S104	48
6	3	38	1	0.0192076	0.0174838	HP_0360	L34	48
6	3	38	1	0.0192076	0.0174838	HP_1250	M125	48
3	6	1	38	0.0192076	0.0174838	HP_1494	S83	4
6	3	38	1	0.0192076	0.0174838	HP_0821	G261	48
3	6	1	38	0.0192076	0.0174838	HP_0231	A19	4
6	3	38	1	0.0192076	0.0174838	HP_0018	Q245	48
6	3	38	1	0.0192076	0.0174838	HP_0979	G339	48
6	3	38	1	0.0192076	0.0174838	HP_0017	A335	48
3	6	1	38	0.0192076	0.0174838	HP_0610	K1538	4
6	3	38	1	0.0192076	0.0174838	HP_0082	F300	47
3	6	1	38	0.0192076	0.0174838	HP_1060	N94	4
3	6	1	38	0.0192076	0.0174838	HP_1133	K202	4
6	3	38	1	0.0192076	0.0174838	HP_0957	S297	47
6	3	38	1	0.0192076	0.0174838	HP_0978	I310	48
6	3	38	1	0.0192076	0.0174838	HP_0410	I166	48
3	6	1	38	0.0192076	0.0174838	HP_0858	Q35	4
6	3	38	1	0.0192076	0.0174838	HP_0304	I242	48
6	3	38	1	0.0192076	0.0174838	HP_0295	Y423	48
6	3	38	1	0.0192076	0.0174838	HP_0922	D1827	47
3	6	1	38	0.0192076	0.0174838	HP_1169	F211	4
6	3	38	1	0.0192076	0.0174838	HP_0829	S170	48
3	6	1	38	0.0192076	0.0174838	HP_1080	E26	4
6	3	38	1	0.0192076	0.0174838	HP_0056	M1133	47
3	6	1	38	0.0192076	0.0174838	HP_1051	C8	4
3	6	1	38	0.0192076	0.0174838	HP_0819	Q28	4
6	3	38	1	0.0192076	0.0174838	HP_1451	T89	48
3	6	1	38	0.0192076	0.0174838	HP_1017	A510	4
6	3	38	1	0.0192076	0.0174838	HP_0056	E544	48
3	6	1	38	0.0192076	0.0174838	HP_0897	Y116	4
6	3	38	1	0.0192076	0.0174838	HP_1272	R105	48
6	3	38	1	0.0192076	0.0174838	HP_1479	K17	48
6	3	38	1	0.0192076	0.0174838	HP_0358	I166	48
3	6	1	38	0.0192076	0.0174838	HP_0841	T223	4
6	3	38	1	0.0192076	0.0174838	HP_1541	A588	48
3	6	1	38	0.0192076	0.0174838	HP_1084	A85	4
6	3	38	1	0.0192076	0.0174838	HP_0979	I106	48
3	6	1	38	0.0192076	0.0174838	HP_0583	G291	4
6	3	38	1	0.0192076	0.0174838	HP_1346	V224	48
6	3	38	1	0.0192076	0.0174838	HP_0267	N379	47
3	6	1	38	0.0192076	0.0174838	HP_0406	Q14	5
6	3	38	1	0.0192076	0.0174838	HP_1198	C831	48
6	3	38	1	0.0192076	0.0174838	HP_1250	L124	48
6	3	38	1	0.0192076	0.0174838	HP_0825	T79	47
3	6	1	38	0.0192076	0.0174838	HP_1513	A240	4
3	6	1	38	0.0192076	0.0174838	HP_0775	T551	4
3	6	1	38	0.0192076	0.0174838	HP_1282	I89	4
6	3	38	1	0.0192076	0.0174838	HP_0355	T3	48
3	6	1	38	0.0192076	0.0174838	HP_0629	D10	4
6	3	38	1	0.0192076	0.0174838	HP_0955	F261	48
6	3	38	1	0.0192076	0.0174838	HP_1332	K263	48
6	3	38	1	0.0192076	0.0174838	HP_0818	I57	48
3	6	1	38	0.0192076	0.0174838	HP_0517	R301	4
6	3	38	1	0.0192076	0.0174838	HP_1247	H8	46
6	3	38	1	0.0192076	0.0174838	HP_0922	N1090	48
6	3	38	1	0.0192076	0.0174838	HP_0114	R558	48
3	6	1	38	0.0192076	0.0174838	HP_1053	I45	4
6	3	38	1	0.0192076	0.0174838	HP_1441	N59	48
6	3	38	1	0.0192076	0.0174838	HP_1505	T268	48
3	6	1	38	0.0192076	0.0174838	HP_0927	V234	5
6	3	38	1	0.0192076	0.0174838	HP_1350	M335	48
6	3	38	1	0.0192076	0.0174838	HP_1350	L198	48
6	3	38	1	0.0192076	0.0174838	HP_0829	D167	48
6	3	38	1	0.0192076	0.0174838	HP_0672	Q139	48
3	6	1	38	0.0192076	0.0174838	HP_0890	S191	4
6	3	38	1	0.0192076	0.0174838	HP_0701	V655	48
6	3	38	1	0.0192076	0.0174838	HP_0002	M36	48
6	3	38	1	0.0192076	0.0174838	HP_0097	M154	48
6	3	38	1	0.0192076	0.0174838	HP_0907	T202	48
6	3	38	1	0.0192076	0.0174838	HP_1013	Q231	48
6	3	38	1	0.0192076	0.0174838	HP_0648	V354	48
6	3	38	1	0.0192076	0.0174838	HP_1167	Y436	48
6	3	38	1	0.0192076	0.0174838	HP_0333	H8	48
6	3	38	1	0.0192076	0.0174838	HP_1580	I32	47
6	3	38	1	0.0192076	0.0174838	HP_1107	F44	48
6	3	38	1	0.0192076	0.0174838	HP_1175	K286	48
6	3	38	1	0.0192076	0.0174838	HP_0181	S136	48
6	3	38	1	0.0192076	0.0174838	HP_0226	S120	48
3	6	1	38	0.0192076	0.0174838	HP_0770	P357	5
6	3	38	1	0.0192076	0.0174838	HP_1553	G158	48
6	3	38	1	0.0192076	0.0174838	HP_1468	M201	48
6	3	38	1	0.0192076	0.0174838	HP_1114	I583	47
3	6	1	38	0.0192076	0.0174838	HP_0290	H380	4
3	6	1	38	0.0192076	0.0174838	HP_0101	A245	4
6	3	38	1	0.0192076	0.0174838	HP_0696	L760	48
3	6	1	38	0.0192076	0.0174838	HP_1511	S30	4
6	3	38	1	0.0192076	0.0174838	HP_0159	Y241	48
3	6	1	38	0.0192076	0.0174838	HP_0041	T63	4
3	6	1	38	0.0192076	0.0174838	HP_0292	K289	4
6	3	38	1	0.0192076	0.0174838	HP_0279	C27	48
3	6	1	38	0.0192076	0.0174838	HP_1057	Y6	4
3	6	1	38	0.0192076	0.0174838	HP_0610	Y1539	4
6	3	38	1	0.0192076	0.0174838	HP_1206	I174	48
6	3	38	1	0.0192076	0.0174838	HP_0754	V16	48
3	6	1	38	0.0192076	0.0174838	HP_0830	N246	4
3	6	1	38	0.0192076	0.0174838	HP_0486	N505	4
6	3	38	1	0.0192076	0.0174838	HP_0211	N60	48
6	3	38	1	0.0192076	0.0174838	HP_0978	S426	48
6	3	38	1	0.0192076	0.0174838	HP_0586	Q939	48
3	6	1	38	0.0192076	0.0174838	HP_0734	K415	4
3	6	1	38	0.0192076	0.0174838	HP_0811	T42	4
6	3	38	1	0.0192076	0.0174838	HP_1274	I598	48
6	3	38	1	0.0192076	0.0174838	HP_0915	K112	48
6	3	38	1	0.0192076	0.0174838	HP_1198	T2075	48
6	3	38	1	0.0192076	0.0174838	HP_1111	A164	47
3	6	1	38	0.0192076	0.0174838	HP_1555	D261	4
6	3	38	1	0.0192076	0.0174838	HP_0363	D123	48
6	3	38	1	0.0192076	0.0174838	HP_1287	L186	48
6	3	38	1	0.0192076	0.0174838	HP_0953	A53	48
6	3	38	1	0.0192076	0.0174838	HP_0629	P100	48
3	6	1	38	0.0192076	0.0174838	HP_0486	A510	4
3	6	1	38	0.0192076	0.0174838	HP_1503	D730	4
6	3	38	1	0.0192076	0.0174838	HP_1581	F273	47
6	3	38	1	0.0192076	0.0174838	HP_1024	N126	48
3	6	1	38	0.0192076	0.0174838	HP_1346	D61	4
6	3	38	1	0.0192076	0.0174838	HP_1553	A396	48
3	6	1	38	0.0192076	0.0174838	HP_1049	I69	4
6	3	38	1	0.0192076	0.0174838	HP_0660	V170	48
6	3	38	1	0.0192076	0.0174838	HP_0358	A396	46
6	3	38	1	0.0192076	0.0174838	HP_0338	W56	47
6	3	38	1	0.0192076	0.0174838	HP_0629	I142	48
3	6	1	38	0.0192076	0.0174838	HP_0845	A54	4
3	6	1	38	0.0192076	0.0174838	HP_0522	V67	4
6	3	38	1	0.0192076	0.0174838	HP_0872	I23	48
6	3	38	1	0.0192076	0.0174838	HP_0842	A26	48
3	6	1	38	0.0192076	0.0174838	HP_0156	P99	4
3	6	1	38	0.0192076	0.0174838	HP_0129	V51	4
6	3	38	1	0.0192076	0.0174838	HP_0185	E75	48
6	3	38	1	0.0192076	0.0174838	HP_0586	K935	48
6	3	38	1	0.0192076	0.0174838	HP_1512	V210	47
6	3	38	1	0.0192076	0.0174838	HP_0912	T280	47
6	3	38	1	0.0192076	0.0174838	HP_0387	S606	48
3	6	1	38	0.0192076	0.0174838	HP_0298	L343	4
6	3	38	1	0.0192076	0.0174838	HP_0782	I349	48
3	6	1	38	0.0192076	0.0174838	HP_0629	A507	4
6	3	38	1	0.0192076	0.0174838	HP_0130	S52	48
6	3	38	1	0.0192076	0.0174838	HP_0701	H668	48
3	6	1	38	0.0192076	0.0174838	HP_1065	H53	4
3	6	1	38	0.0192076	0.0174838	HP_1037	R316	4
6	3	38	1	0.0192076	0.0174838	HP_0004	V133	47
6	3	38	1	0.0192076	0.0174838	HP_0132	I38	47
3	6	1	38	0.0192076	0.0174838	HP_0402	V461	4
6	3	38	1	0.0192076	0.0174838	HP_0978	T318	48
6	3	38	1	0.0192076	0.0174838	HP_1512	F659	48
3	6	1	38	0.0192076	0.0174838	HP_1128	D59	4
6	3	38	1	0.0192076	0.0174838	HP_1431	A148	48
6	3	38	1	0.0192076	0.0174838	HP_1057	A7	48
6	3	38	1	0.0192076	0.0174838	HP_0640	S272	48
6	3	38	1	0.0192076	0.0174838	HP_0643	T123	48
3	6	1	38	0.0192076	0.0174838	HP_1029	K15	5
3	6	1	38	0.0192076	0.0174838	HP_1331	K98	5
3	6	1	38	0.0192076	0.0174838	HP_0922	G1075	4
3	6	1	38	0.0192076	0.0174838	HP_0402	I179	4
6	3	38	1	0.0192076	0.0174838	HP_0871	S124	48
6	3	38	1	0.0192076	0.0174838	HP_0736	G368	48
6	3	38	1	0.0192076	0.0174838	HP_0387	N567	48
3	6	1	38	0.0192076	0.0174838	HP_0941	I103	5
6	3	38	1	0.0192076	0.0174838	HP_0224	V109	48
3	6	1	38	0.0192076	0.0174838	HP_1259	K109	4
6	3	38	1	0.0192076	0.0174838	HP_0649	Q120	48
3	6	1	38	0.0192076	0.0174838	HP_1259	S133	4
3	6	1	38	0.0192076	0.0174838	HP_0874	H67	5
3	6	1	38	0.0192076	0.0174838	HP_0610	K635	4
6	3	38	1	0.0192076	0.0174838	HP_0911	L167	47
6	3	38	1	0.0192076	0.0174838	HP_0373	G667	48
3	6	1	38	0.0192076	0.0174838	HP_1068	V159	4
6	3	38	1	0.0192076	0.0174838	HP_0810	N50	48
6	3	38	1	0.0192076	0.0174838	HP_0037	I196	48
3	6	1	38	0.0192076	0.0174838	HP_1525	A196	4
6	3	38	1	0.0192076	0.0174838	HP_0295	V422	48
6	3	38	1	0.0192076	0.0174838	HP_1284	V191	48
6	3	38	1	0.0192076	0.0174838	HP_0578	L153	48
3	6	1	38	0.0192076	0.0174838	HP_0819	E29	4
3	6	1	38	0.0192076	0.0174838	HP_1241	R772	4
3	6	1	38	0.0192076	0.0174838	HP_0597	D508	4
3	6	31	8	0.019332	0.011925	HP_1247	Y125	37
3	6	31	8	0.019332	0.011925	HP_0653	G111	35
3	6	31	8	0.019332	0.011925	HP_0020	G169	38
3	6	31	8	0.019332	0.011925	HP_0825	K99	36
6	3	8	31	0.019332	0.011925	HP_0833	F234	14
3	6	31	8	0.019332	0.011925	HP_0958	E166	36
3	6	31	8	0.019332	0.011925	HP_1552	K432	37
6	3	8	31	0.019332	0.011925	HP_1179	H393	16
3	6	31	8	0.019332	0.011925	HP_0550	Q166	35
3	6	31	8	0.019332	0.011925	HP_1329	I792	37
3	6	31	8	0.019332	0.011925	HP_0205	G597	37
6	3	8	31	0.019332	0.011925	HP_1565	R485	14
3	6	31	8	0.019332	0.011925	HP_0974	H135	38
3	6	31	8	0.019332	0.011925	HP_1552	A429	37
3	6	31	8	0.019332	0.011925	HP_0392	K162	36
3	6	31	8	0.019332	0.011925	HP_0857	H190	37
3	6	31	8	0.019332	0.011925	HP_1444	R113	38
3	6	31	8	0.019332	0.011925	HP_0912	D59	36
3	6	31	8	0.019332	0.011925	HP_0093	E54	37
3	6	31	8	0.019332	0.011925	HP_0324	A20	35
0	9	19	20	0.020567	0.00733362	HP_0059	A163	20
0	9	19	20	0.020567	0.00733362	HP_1123	I67	20
5	4	36	3	0.0219054	0.0169524	HP_1213	K193	45
5	4	36	3	0.0219054	0.0169524	HP_0022	K96	44
5	4	36	3	0.0219054	0.0169524	HP_0300	M241	45
5	4	36	3	0.0219054	0.0169524	HP_1333	H268	45
5	4	36	3	0.0219054	0.0169524	HP_0782	S405	43
5	4	36	3	0.0219054	0.0169524	HP_0858	L77	43
5	4	36	3	0.0219054	0.0169524	HP_1072	F581	45
5	4	36	3	0.0219054	0.0169524	HP_1105	F9	45
5	4	36	3	0.0219054	0.0169524	HP_1504	I47	45
5	4	36	3	0.0219054	0.0169524	HP_1470	A240	44
5	4	36	3	0.0219054	0.0169524	HP_1161	N43	44
4	5	3	36	0.0219054	0.0169524	HP_0926	I62	7
5	4	36	3	0.0219054	0.0169524	HP_0578	K518	45
5	4	36	3	0.0219054	0.0169524	HP_0037	S307	45
5	4	36	3	0.0219054	0.0169524	HP_1045	E384	44
4	5	3	36	0.0219054	0.0169524	HP_1118	A171	7
5	4	36	3	0.0219054	0.0169524	HP_1453	E402	44
4	5	3	36	0.0219054	0.0169524	HP_0609	N449	9
5	4	36	3	0.0219054	0.0169524	HP_0586	D973	45
4	5	3	36	0.0219054	0.0169524	HP_0690	E221	9
5	4	36	3	0.0219054	0.0169524	HP_1429	S266	45
5	4	36	3	0.0219054	0.0169524	HP_1273	E326	44
5	4	36	3	0.0219054	0.0169524	HP_1028	I84	45
5	4	36	3	0.0219054	0.0169524	HP_0214	A32	44
5	4	36	3	0.0219054	0.0169524	HP_1466	M197	45
4	5	3	36	0.0219054	0.0169524	HP_1495	V148	8
5	4	36	3	0.0219054	0.0169524	HP_1028	N71	44
5	4	36	3	0.0219054	0.0169524	HP_1022	N136	44
5	4	36	3	0.0219054	0.0169524	HP_1277	T219	45
5	4	36	3	0.0219054	0.0169524	HP_0700	A55	45
5	4	36	3	0.0219054	0.0169524	HP_1083	R312	45
4	5	3	36	0.0219054	0.0169524	HP_1139	I252	7
4	5	3	36	0.0219054	0.0169524	HP_1399	N69	7
5	4	36	3	0.0219054	0.0169524	HP_0876	Q332	45
5	4	36	3	0.0219054	0.0169524	HP_0221	V10	45
5	4	36	3	0.0219054	0.0169524	HP_1159	N81	45
5	4	36	3	0.0219054	0.0169524	HP_0116	E610	45
5	4	36	3	0.0219054	0.0169524	HP_1184	A320	44
4	5	3	36	0.0219054	0.0169524	HP_0012	Y102	7
5	4	36	3	0.0219054	0.0169524	HP_0842	S131	45
5	4	36	3	0.0219054	0.0169524	HP_0205	I615	44
4	5	3	36	0.0219054	0.0169524	HP_0159	P90	7
4	5	3	36	0.0219054	0.0169524	HP_0509	Q50	7
5	4	36	3	0.0219054	0.0169524	HP_1117	Q220	45
5	4	36	3	0.0219054	0.0169524	HP_1556	I125	45
5	4	36	3	0.0219054	0.0169524	HP_1335	L285	44
5	4	36	3	0.0219054	0.0169524	HP_1321	N135	43
5	4	36	3	0.0219054	0.0169524	HP_1107	L145	45
5	4	36	3	0.0219054	0.0169524	HP_0615	N583	45
4	5	3	36	0.0219054	0.0169524	HP_0833	T236	9
4	5	3	36	0.0219054	0.0169524	HP_0512	N140	7
5	4	36	3	0.0219054	0.0169524	HP_1070	A44	45
5	4	36	3	0.0219054	0.0169524	HP_0278	L178	45
4	5	3	36	0.0219054	0.0169524	HP_0610	M623	8
5	4	36	3	0.0219054	0.0169524	HP_0278	E175	45
5	4	36	3	0.0219054	0.0169524	HP_0464	N89	45
5	4	36	3	0.0219054	0.0169524	HP_0159	T32	45
4	5	3	36	0.0219054	0.0169524	HP_0210	S192	8
5	4	36	3	0.0219054	0.0169524	HP_0730	Q87	44
4	5	3	36	0.0219054	0.0169524	HP_1453	K209	9
5	4	36	3	0.0219054	0.0169524	HP_1117	A216	45
5	4	36	3	0.0219054	0.0169524	HP_0348	T413	45
5	4	36	3	0.0219054	0.0169524	HP_1104	V61	45
5	4	36	3	0.0219054	0.0169524	HP_0854	I41	45
5	4	36	3	0.0219054	0.0169524	HP_1217	D51	45
5	4	36	3	0.0219054	0.0169524	HP_0759	V174	45
5	4	36	3	0.0219054	0.0169524	HP_0922	S1083	45
5	4	36	3	0.0219054	0.0169524	HP_0351	V82	45
5	4	36	3	0.0219054	0.0169524	HP_0586	V916	44
5	4	36	3	0.0219054	0.0169524	HP_0761	H53	45
4	5	3	36	0.0219054	0.0169524	HP_0348	A272	7
5	4	36	3	0.0219054	0.0169524	HP_0159	H34	45
5	4	36	3	0.0219054	0.0169524	HP_0781	E423	45
5	4	36	3	0.0219054	0.0169524	HP_0410	E236	45
5	4	36	3	0.0219054	0.0169524	HP_0969	G20	45
5	4	36	3	0.0219054	0.0169524	HP_0144	I181	45
4	5	3	36	0.0219054	0.0169524	HP_1010	N315	7
5	4	36	3	0.0219054	0.0169524	HP_1286	L175	45
5	4	36	3	0.0219054	0.0169524	HP_1057	R51	45
4	5	3	36	0.0219054	0.0169524	HP_1480	E28	7
5	4	36	3	0.0219054	0.0169524	HP_0594	M31	44
5	4	36	3	0.0219054	0.0169524	HP_0832	R47	44
4	5	3	36	0.0219054	0.0169524	HP_1532	L56	7
5	4	36	3	0.0219054	0.0169524	HP_0236	S120	44
5	4	36	3	0.0219054	0.0169524	HP_1508	D387	45
4	5	3	36	0.0219054	0.0169524	HP_1048	Q45	8
5	4	36	3	0.0219054	0.0169524	HP_0478	F329	45
5	4	36	3	0.0219054	0.0169524	HP_0858	S75	44
5	4	36	3	0.0219054	0.0169524	HP_0205	N535	44
4	5	3	36	0.0219054	0.0169524	HP_1254	H5	7
5	4	36	3	0.0219054	0.0169524	HP_1429	V265	45
5	4	36	3	0.0219054	0.0169524	HP_0584	A6	45
5	4	36	3	0.0219054	0.0169524	HP_0313	I379	45
4	5	3	36	0.0219054	0.0169524	HP_0082	M60	7
5	4	36	3	0.0219054	0.0169524	HP_0709	R276	45
5	4	36	3	0.0219054	0.0169524	HP_0247	R466	44
5	4	36	3	0.0219054	0.0169524	HP_1422	R339	44
5	4	36	3	0.0219054	0.0169524	HP_1082	I153	44
5	4	36	3	0.0219054	0.0169524	HP_0347	V135	45
4	5	3	36	0.0219054	0.0169524	HP_0264	A268	7
5	4	36	3	0.0219054	0.0169524	HP_0246	N275	44
5	4	36	3	0.0219054	0.0169524	HP_0355	F71	44
5	4	36	3	0.0219054	0.0169524	HP_1350	E208	45
5	4	36	3	0.0219054	0.0169524	HP_0293	V497	44
5	4	36	3	0.0219054	0.0169524	HP_0298	D144	45
5	4	36	3	0.0219054	0.0169524	HP_0574	A62	45
5	4	36	3	0.0219054	0.0169524	HP_0657	T120	45
5	4	36	3	0.0219054	0.0169524	HP_1429	V251	45
4	5	3	36	0.0219054	0.0169524	HP_0740	F70	7
5	4	36	3	0.0219054	0.0169524	HP_0922	T1077	44
5	4	36	3	0.0219054	0.0169524	HP_1124	S178	45
4	5	3	36	0.0219054	0.0169524	HP_1233	V36	7
5	4	36	3	0.0219054	0.0169524	HP_0133	V7	45
5	4	36	3	0.0219054	0.0169524	HP_0479	K43	44
5	4	36	3	0.0219054	0.0169524	HP_1547	D207	44
5	4	36	3	0.0219054	0.0169524	HP_0937	S135	44
4	5	3	36	0.0219054	0.0169524	HP_1279	R261	7
5	4	36	3	0.0219054	0.0169524	HP_0410	K161	45
5	4	36	3	0.0219054	0.0169524	HP_0942	R290	45
5	4	36	3	0.0219054	0.0169524	HP_0331	I96	45
5	4	36	3	0.0219054	0.0169524	HP_0626	A105	43
5	4	36	3	0.0219054	0.0169524	HP_0468	V349	45
5	4	36	3	0.0219054	0.0169524	HP_0586	N907	45
5	4	36	3	0.0219054	0.0169524	HP_0283	L227	44
4	5	3	36	0.0219054	0.0169524	HP_0174	F167	7
5	4	36	3	0.0219054	0.0169524	HP_0508	L124	45
5	4	36	3	0.0219054	0.0169524	HP_0527	E1302	45
5	4	36	3	0.0219054	0.0169524	HP_0928	R161	44
2	7	27	12	0.0263296	0.0195317	HP_0042	R223	33
2	7	27	12	0.0263296	0.0195317	HP_0922	S112	32
2	7	27	12	0.0263296	0.0195317	HP_0312	I260	32
2	7	27	12	0.0263296	0.0195317	HP_1092	V211	33
2	7	27	12	0.0263296	0.0195317	HP_0160	V24	32
7	2	12	27	0.0263296	0.0195317	HP_0727	T125	21
1	8	23	16	0.0265003	0.0226089	HP_0518	N16	25
1	8	23	16	0.0265003	0.0226089	HP_0610	P671	24
1	8	23	16	0.0265003	0.0226089	HP_0519	K145	25
1	8	23	16	0.0265003	0.0226089	HP_1222	E208	26
8	1	16	23	0.0265003	0.0226089	HP_0587	R288	26
1	8	23	16	0.0265003	0.0226089	HP_0655	D30	27
1	8	23	16	0.0265003	0.0226089	HP_1512	P814	25
8	1	16	23	0.0265003	0.0226089	HP_1470	I883	27
0	9	18	21	0.0280858	0.0175969	HP_0601	K231	20
0	9	18	21	0.0280858	0.0175969	HP_0692	I136	20
0	9	18	21	0.0280858	0.0175969	HP_0676	V52	19
0	9	18	21	0.0280858	0.0175969	HP_0518	R26	21
0	9	18	21	0.0280858	0.0175969	HP_0912	A53	19
0	9	18	21	0.0280858	0.0175969	HP_0494	I73	21
0	9	18	21	0.0280858	0.0175969	HP_0665	E156	20
5	4	6	33	0.0319811	0.0204689	HP_0617	K58	12
4	5	33	6	0.0319811	0.0204689	HP_0729	N56	41
5	4	6	33	0.0319811	0.0204689	HP_1541	G597	12
4	5	33	6	0.0319811	0.0204689	HP_1011	E297	40
5	4	6	33	0.0319811	0.0204689	HP_0686	F420	12
5	4	6	33	0.0319811	0.0204689	HP_0022	V137	12
5	4	6	33	0.0319811	0.0204689	HP_0896	A425	15
5	4	6	33	0.0319811	0.0204689	HP_1541	L596	12
4	5	33	6	0.0319811	0.0204689	HP_0826	S161	41
5	4	6	33	0.0319811	0.0204689	HP_1088	D327	12
4	5	33	6	0.0319811	0.0204689	HP_0640	H79	40
4	5	33	6	0.0319811	0.0204689	HP_0519	M153	41
5	4	6	33	0.0319811	0.0204689	HP_0734	E425	12
4	5	33	6	0.0319811	0.0204689	HP_0913	P38	41
5	4	6	33	0.0319811	0.0204689	HP_1081	R53	11
4	5	33	6	0.0319811	0.0204689	HP_0578	S494	41
4	5	33	6	0.0319811	0.0204689	HP_0410	P28	41
4	5	33	6	0.0319811	0.0204689	HP_0250	T495	41
4	5	33	6	0.0319811	0.0204689	HP_1350	S142	40
4	5	33	6	0.0319811	0.0204689	HP_0313	T179	40
5	4	6	33	0.0319811	0.0204689	HP_0215	I200	11
4	5	33	6	0.0319811	0.0204689	HP_1466	N41	41
5	4	6	33	0.0319811	0.0204689	HP_1440	N247	12
4	5	33	6	0.0319811	0.0204689	HP_0174	I100	40
5	4	6	33	0.0319811	0.0204689	HP_0254	S297	13
5	4	6	33	0.0319811	0.0204689	HP_0818	S68	12
4	5	33	6	0.0319811	0.0204689	HP_1034	V143	39
5	4	6	33	0.0319811	0.0204689	HP_0099	A159	13
4	5	33	6	0.0319811	0.0204689	HP_1091	E225	41
4	5	33	6	0.0319811	0.0204689	HP_1029	E19	40
5	4	6	33	0.0319811	0.0204689	HP_1372	L45	11
5	4	6	33	0.0319811	0.0204689	HP_0690	K44	11
4	5	33	6	0.0319811	0.0204689	HP_0229	N18	41
4	5	33	6	0.0319811	0.0204689	HP_0843	P151	41
4	5	33	6	0.0319811	0.0204689	HP_0394	F159	41
3	6	30	9	0.0320213	0.0184379	HP_1072	G602	37
3	6	30	9	0.0320213	0.0184379	HP_0810	M173	35
3	6	30	9	0.0320213	0.0184379	HP_0293	V520	34
6	3	9	30	0.0320213	0.0184379	HP_0190	K46	16
3	6	30	9	0.0320213	0.0184379	HP_0629	L253	34
3	6	30	9	0.0320213	0.0184379	HP_0640	D13	37
3	6	30	9	0.0320213	0.0184379	HP_0812	V138	35
3	6	30	9	0.0320213	0.0184379	HP_1504	L236	36
6	3	9	30	0.0320213	0.0184379	HP_1363	A103	16
3	6	30	9	0.0320213	0.0184379	HP_1552	D431	36
3	6	30	9	0.0320213	0.0184379	HP_0912	N128	36
3	6	30	9	0.0320213	0.0184379	HP_0752	N422	35
6	3	9	30	0.0320213	0.0184379	HP_0396	E202	15
3	6	30	9	0.0320213	0.0184379	HP_0859	S52	36
3	6	30	9	0.0320213	0.0184379	HP_0927	V208	36
3	6	30	9	0.0320213	0.0184379	HP_0408	A139	36
3	6	30	9	0.0320213	0.0184379	HP_0278	V176	36
6	3	9	30	0.0320213	0.0184379	HP_1044	A48	17
3	6	30	9	0.0320213	0.0184379	HP_0265	M181	36
6	3	9	30	0.0320213	0.0184379	HP_0494	I347	15
7	2	39	0	0.0373485	0.0319149	HP_1582	T220	50
7	2	39	0	0.0373485	0.0319149	HP_1281	D41	50
2	7	0	39	0.0373485	0.0319149	HP_1364	S120	2
7	2	39	0	0.0373485	0.0319149	HP_0478	M357	50
7	2	39	0	0.0373485	0.0319149	HP_0763	L119	50
2	7	0	39	0.0373485	0.0319149	HP_1582	S89	2
2	7	0	39	0.0373485	0.0319149	HP_1127	K61	2
2	7	0	39	0.0373485	0.0319149	HP_0375	M36	2
2	7	0	39	0.0373485	0.0319149	HP_0357	K40	2
2	7	0	39	0.0373485	0.0319149	HP_0323	F5	2
2	7	0	39	0.0373485	0.0319149	HP_0866	I58	4
2	7	0	39	0.0373485	0.0319149	HP_1089	S688	2
2	7	0	39	0.0373485	0.0319149	HP_1039	H90	2
2	7	0	39	0.0373485	0.0319149	HP_0401	K120	2
7	2	39	0	0.0373485	0.0319149	HP_1119	A76	50
2	7	0	39	0.0373485	0.0319149	HP_1086	L55	2
2	7	0	39	0.0373485	0.0319149	HP_1099	L72	2
2	7	0	39	0.0373485	0.0319149	HP_0583	V40	3
7	2	39	0	0.0373485	0.0319149	HP_0563	L76	50
2	7	0	39	0.0373485	0.0319149	HP_0237	R24	3
2	7	0	39	0.0373485	0.0319149	HP_0610	V47	2
2	7	0	39	0.0373485	0.0319149	HP_0304	E195	2
2	7	0	39	0.0373485	0.0319149	HP_1485	N190	2
7	2	39	0	0.0373485	0.0319149	HP_1039	A59	50
7	2	39	0	0.0373485	0.0319149	HP_0238	A367	50
7	2	39	0	0.0373485	0.0319149	HP_1287	N175	50
7	2	39	0	0.0373485	0.0319149	HP_1198	G788	50
2	7	0	39	0.0373485	0.0319149	HP_0887	A247	2
1	8	22	17	0.0373485	0.0238472	HP_0518	M10	24
7	2	39	0	0.0373485	0.0319149	HP_0464	R871	50
2	7	0	39	0.0373485	0.0319149	HP_0047	K116	2
7	2	39	0	0.0373485	0.0319149	HP_0566	H139	50
7	2	39	0	0.0373485	0.0319149	HP_1470	H237	50
2	7	0	39	0.0373485	0.0319149	HP_1247	S36	2
2	7	0	39	0.0373485	0.0319149	HP_1038	D44	2
2	7	0	39	0.0373485	0.0319149	HP_0043	N315	2
2	7	0	39	0.0373485	0.0319149	HP_0022	L4	2
2	7	0	39	0.0373485	0.0319149	HP_0610	T591	2
2	7	0	39	0.0373485	0.0319149	HP_0629	N230	2
2	7	0	39	0.0373485	0.0319149	HP_1127	R60	2
2	7	0	39	0.0373485	0.0319149	HP_0149	V172	2
2	7	0	39	0.0373485	0.0319149	HP_0358	V301	2
7	2	39	0	0.0373485	0.0319149	HP_0250	K130	50
2	7	0	39	0.0373485	0.0319149	HP_1021	K241	2
7	2	39	0	0.0373485	0.0319149	HP_0983	M44	50
2	7	0	39	0.0373485	0.0319149	HP_0396	M90	3
2	7	0	39	0.0373485	0.0319149	HP_1453	T106	2
2	7	0	39	0.0373485	0.0319149	HP_0615	N287	2
7	2	39	0	0.0373485	0.0319149	HP_0025	R444	50
2	7	0	39	0.0373485	0.0319149	HP_0361	T173	2
2	7	0	39	0.0373485	0.0319149	HP_0029	I186	2
7	2	39	0	0.0373485	0.0319149	HP_1228	T107	50
2	7	0	39	0.0373485	0.0319149	HP_1143	D122	2
2	7	0	39	0.0373485	0.0319149	HP_0862	N179	2
7	2	39	0	0.0373485	0.0319149	HP_0397	M368	50
2	7	0	39	0.0373485	0.0319149	HP_0330	E67	2
2	7	0	39	0.0373485	0.0319149	HP_1020	Q193	2
2	7	0	39	0.0373485	0.0319149	HP_0361	M150	2
2	7	0	39	0.0373485	0.0319149	HP_0497	Y333	2
2	7	0	39	0.0373485	0.0319149	HP_1249	N186	2
2	7	0	39	0.0373485	0.0319149	HP_0387	I261	2
2	7	0	39	0.0373485	0.0319149	HP_1112	V336	2
2	7	0	39	0.0373485	0.0319149	HP_0726	A12	3
2	7	0	39	0.0373485	0.0319149	HP_0936	A362	2
2	7	0	39	0.0373485	0.0319149	HP_1147	L30	2
7	2	39	0	0.0373485	0.0319149	HP_1278	S134	50
2	7	0	39	0.0373485	0.0319149	HP_0149	N73	2
7	2	39	0	0.0373485	0.0319149	HP_0802	R141	49
7	2	39	0	0.0373485	0.0319149	HP_1092	Q176	49
2	7	0	39	0.0373485	0.0319149	HP_0617	G185	4
2	7	0	39	0.0373485	0.0319149	HP_0666	N342	2
2	7	0	39	0.0373485	0.0319149	HP_0105	V32	2
2	7	0	39	0.0373485	0.0319149	HP_0626	D50	2
2	7	0	39	0.0373485	0.0319149	HP_0746	A331	2
2	7	0	39	0.0373485	0.0319149	HP_0358	I277	2
2	7	0	39	0.0373485	0.0319149	HP_1247	L298	2
7	2	39	0	0.0373485	0.0319149	HP_0276	E56	50
2	7	0	39	0.0373485	0.0319149	HP_0169	A58	2
2	7	0	39	0.0373485	0.0319149	HP_0731	G347	2
2	7	0	39	0.0373485	0.0319149	HP_0021	F53	2
2	7	0	39	0.0373485	0.0319149	HP_1247	L230	4
2	7	0	39	0.0373485	0.0319149	HP_1241	V741	2
2	7	0	39	0.0373485	0.0319149	HP_0293	H329	2
2	7	0	39	0.0373485	0.0319149	HP_0978	D80	2
2	7	0	39	0.0373485	0.0319149	HP_0808	A99	2
7	2	39	0	0.0373485	0.0319149	HP_0658	G475	50
2	7	0	39	0.0373485	0.0319149	HP_0655	V776	2
7	2	39	0	0.0373485	0.0319149	HP_1172	T193	50
7	2	39	0	0.0373485	0.0319149	HP_0187	E76	50
2	7	0	39	0.0373485	0.0319149	HP_1507	K142	2
7	2	39	0	0.0373485	0.0319149	HP_0872	P25	50
2	7	0	39	0.0373485	0.0319149	HP_0213	P246	2
7	2	39	0	0.0373485	0.0319149	HP_0017	N332	50
7	2	39	0	0.0373485	0.0319149	HP_0183	V405	50
7	2	39	0	0.0373485	0.0319149	HP_1118	E57	50
7	2	39	0	0.0373485	0.0319149	HP_1110	V55	50
2	7	0	39	0.0373485	0.0319149	HP_0580	Y120	2
2	7	0	39	0.0373485	0.0319149	HP_0662	I116	2
2	7	0	39	0.0373485	0.0319149	HP_0577	K22	2
2	7	0	39	0.0373485	0.0319149	HP_1440	N162	2
2	7	0	39	0.0373485	0.0319149	HP_0410	S107	2
7	2	39	0	0.0373485	0.0319149	HP_0358	S221	50
2	7	0	39	0.0373485	0.0319149	HP_1090	S359	2
7	2	39	0	0.0373485	0.0319149	HP_0358	I257	50
2	7	0	39	0.0373485	0.0319149	HP_1330	I9	2
2	7	0	39	0.0373485	0.0319149	HP_0396	L140	2
7	2	39	0	0.0373485	0.0319149	HP_0845	D56	50
7	2	39	0	0.0373485	0.0319149	HP_0599	T153	50
2	7	0	39	0.0373485	0.0319149	HP_0371	V62	2
2	7	0	39	0.0373485	0.0319149	HP_0210	W548	2
2	7	0	39	0.0373485	0.0319149	HP_1430	I653	2
7	2	39	0	0.0373485	0.0319149	HP_0922	A1333	50
7	2	39	0	0.0373485	0.0319149	HP_1562	H66	50
2	7	0	39	0.0373485	0.0319149	HP_1329	G427	2
7	2	39	0	0.0373485	0.0319149	HP_0506	H217	50
7	2	39	0	0.0373485	0.0319149	HP_0048	I612	50
7	2	39	0	0.0373485	0.0319149	HP_0364	A93	50
2	7	0	39	0.0373485	0.0319149	HP_1501	I166	2
2	7	0	39	0.0373485	0.0319149	HP_1112	E396	2
2	7	0	39	0.0373485	0.0319149	HP_0832	S193	2
7	2	39	0	0.0373485	0.0319149	HP_0943	N388	50
2	7	0	39	0.0373485	0.0319149	HP_0347	E269	2
2	7	0	39	0.0373485	0.0319149	HP_0010	R20	3
7	2	39	0	0.0373485	0.0319149	HP_1054	F343	50
2	7	0	39	0.0373485	0.0319149	HP_0280	E129	2
2	7	0	39	0.0373485	0.0319149	HP_0946	S240	2
7	2	39	0	0.0373485	0.0319149	HP_1460	V689	50
7	2	39	0	0.0373485	0.0319149	HP_0948	A150	50
2	7	0	39	0.0373485	0.0319149	HP_1150	P115	2
2	7	0	39	0.0373485	0.0319149	HP_0585	D123	2
2	7	0	39	0.0373485	0.0319149	HP_0805	K136	2
2	7	0	39	0.0373485	0.0319149	HP_1395	M135	2
2	7	0	39	0.0373485	0.0319149	HP_0660	S215	2
7	2	39	0	0.0373485	0.0319149	HP_0040	A244	49
7	2	39	0	0.0373485	0.0319149	HP_0588	I38	50
2	7	0	39	0.0373485	0.0319149	HP_0037	N288	2
2	7	0	39	0.0373485	0.0319149	HP_0324	P36	2
2	7	0	39	0.0373485	0.0319149	HP_0181	D199	2
2	7	0	39	0.0373485	0.0319149	HP_0322	E42	2
2	7	0	39	0.0373485	0.0319149	HP_0133	L143	2
2	7	0	39	0.0373485	0.0319149	HP_0606	A161	2
2	7	0	39	0.0373485	0.0319149	HP_0497	R330	2
2	7	0	39	0.0373485	0.0319149	HP_0167	E125	2
2	7	0	39	0.0373485	0.0319149	HP_0638	F197	2
2	7	0	39	0.0373485	0.0319149	HP_0703	D327	3
7	2	39	0	0.0373485	0.0319149	HP_1479	L34	50
2	7	0	39	0.0373485	0.0319149	HP_1347	Q160	2
2	7	0	39	0.0373485	0.0319149	HP_0304	I150	2
2	7	0	39	0.0373485	0.0319149	HP_0347	M283	2
2	7	0	39	0.0373485	0.0319149	HP_1247	F166	2
2	7	0	39	0.0373485	0.0319149	HP_0387	E504	2
2	7	0	39	0.0373485	0.0319149	HP_0610	T215	2
2	7	0	39	0.0373485	0.0319149	HP_0298	K216	2
7	2	39	0	0.0373485	0.0319149	HP_1153	S624	50
2	7	0	39	0.0373485	0.0319149	HP_0610	I214	2
2	7	0	39	0.0373485	0.0319149	HP_0788	D332	2
7	2	39	0	0.0373485	0.0319149	HP_1124	R238	50
2	7	0	39	0.0373485	0.0319149	HP_0151	I44	2
2	7	0	39	0.0373485	0.0319149	HP_1175	I201	2
7	2	39	0	0.0373485	0.0319149	HP_1054	R84	50
2	7	0	39	0.0373485	0.0319149	HP_1054	I146	2
2	7	0	39	0.0373485	0.0319149	HP_0387	C558	2
7	2	39	0	0.0373485	0.0319149	HP_0635	L423	50
7	2	39	0	0.0373485	0.0319149	HP_1165	K130	50
2	7	0	39	0.0373485	0.0319149	HP_0269	I422	2
2	7	0	39	0.0373485	0.0319149	HP_1430	N64	2
2	7	0	39	0.0373485	0.0319149	HP_0215	K217	2
7	2	39	0	0.0373485	0.0319149	HP_1479	S43	50
2	7	0	39	0.0373485	0.0319149	HP_0741	N154	2
2	7	0	39	0.0373485	0.0319149	HP_0714	K251	2
2	7	0	39	0.0373485	0.0319149	HP_0183	E14	2
2	7	0	39	0.0373485	0.0319149	HP_1271	I566	2
2	7	0	39	0.0373485	0.0319149	HP_1541	A151	2
7	2	39	0	0.0373485	0.0319149	HP_0578	V48	50
2	7	0	39	0.0373485	0.0319149	HP_0304	S305	2
7	2	39	0	0.0373485	0.0319149	HP_0466	A47	50
2	7	0	39	0.0373485	0.0319149	HP_1333	L327	3
2	7	0	39	0.0373485	0.0319149	HP_1505	A316	2
7	2	39	0	0.0373485	0.0319149	HP_0635	F157	50
7	2	39	0	0.0373485	0.0319149	HP_1395	I29	50
2	7	0	39	0.0373485	0.0319149	HP_1055	S66	2
2	7	0	39	0.0373485	0.0319149	HP_0831	C123	2
2	7	0	39	0.0373485	0.0319149	HP_1102	E20	2
7	2	39	0	0.0373485	0.0319149	HP_0018	S466	50
7	2	39	0	0.0373485	0.0319149	HP_0939	I83	50
7	2	39	0	0.0373485	0.0319149	HP_0075	Q38	50
2	7	0	39	0.0373485	0.0319149	HP_0312	M294	2
2	7	0	39	0.0373485	0.0319149	HP_1466	I371	2
2	7	0	39	0.0373485	0.0319149	HP_1184	S347	2
2	7	0	39	0.0373485	0.0319149	HP_1485	P75	2
7	2	39	0	0.0373485	0.0319149	HP_0213	A396	50
2	7	0	39	0.0373485	0.0319149	HP_0249	I85	2
2	7	0	39	0.0373485	0.0319149	HP_0610	M273	2
2	7	0	39	0.0373485	0.0319149	HP_1420	M392	2
7	2	39	0	0.0373485	0.0319149	HP_1068	G50	50
2	7	0	39	0.0373485	0.0319149	HP_0859	S174	2
2	7	0	39	0.0373485	0.0319149	HP_0217	D302	2
2	7	0	39	0.0373485	0.0319149	HP_1133	S58	2
7	2	39	0	0.0373485	0.0319149	HP_1266	N791	50
2	7	0	39	0.0373485	0.0319149	HP_0977	V274	2
2	7	0	39	0.0373485	0.0319149	HP_0955	M182	2
7	2	39	0	0.0373485	0.0319149	HP_0705	A214	50
2	7	0	39	0.0373485	0.0319149	HP_0889	E33	2
2	7	0	39	0.0373485	0.0319149	HP_0106	Q155	3
2	7	0	39	0.0373485	0.0319149	HP_1339	A45	2
2	7	0	39	0.0373485	0.0319149	HP_0976	L234	2
2	7	0	39	0.0373485	0.0319149	HP_0328	L59	2
2	7	0	39	0.0373485	0.0319149	HP_1153	I299	2
2	7	0	39	0.0373485	0.0319149	HP_1042	P143	2
7	2	39	0	0.0373485	0.0319149	HP_0355	S32	50
7	2	39	0	0.0373485	0.0319149	HP_1503	I136	50
2	7	0	39	0.0373485	0.0319149	HP_0761	D197	2
2	7	0	39	0.0373485	0.0319149	HP_1120	V95	2
2	7	0	39	0.0373485	0.0319149	HP_1136	I24	2
7	2	39	0	0.0373485	0.0319149	HP_1206	I319	50
2	7	0	39	0.0373485	0.0319149	HP_1473	K27	2
2	7	0	39	0.0373485	0.0319149	HP_0805	K198	2
2	7	0	39	0.0373485	0.0319149	HP_0553	V114	2
2	7	0	39	0.0373485	0.0319149	HP_1072	I378	2
2	7	0	39	0.0373485	0.0319149	HP_0583	E97	2
7	2	39	0	0.0373485	0.0319149	HP_1449	S50	50
2	7	0	39	0.0373485	0.0319149	HP_0946	L270	2
2	7	0	39	0.0373485	0.0319149	HP_0736	L274	2
2	7	0	39	0.0373485	0.0319149	HP_0750	S14	2
1	8	22	17	0.0373485	0.0238472	HP_0059	T187	26
2	7	0	39	0.0373485	0.0319149	HP_1497	N99	2
7	2	39	0	0.0373485	0.0319149	HP_1435	L31	49
2	7	0	39	0.0373485	0.0319149	HP_0624	N201	2
7	2	39	0	0.0373485	0.0319149	HP_0217	E345	50
2	7	0	39	0.0373485	0.0319149	HP_0176	S244	3
2	7	0	39	0.0373485	0.0319149	HP_0080	S18	2
2	7	0	39	0.0373485	0.0319149	HP_1481	N248	2
7	2	39	0	0.0373485	0.0319149	HP_1379	V691	50
7	2	39	0	0.0373485	0.0319149	HP_0746	I43	50
2	7	0	39	0.0373485	0.0319149	HP_0589	N123	2
2	7	0	39	0.0373485	0.0319149	HP_1420	D34	2
2	7	0	39	0.0373485	0.0319149	HP_1098	S195	2
2	7	0	39	0.0373485	0.0319149	HP_0609	T1231	2
2	7	0	39	0.0373485	0.0319149	HP_0960	K212	2
2	7	0	39	0.0373485	0.0319149	HP_1265	T289	3
2	7	0	39	0.0373485	0.0319149	HP_0025	A185	4
2	7	0	39	0.0373485	0.0319149	HP_1335	E326	2
2	7	0	39	0.0373485	0.0319149	HP_1248	I467	2
2	7	0	39	0.0373485	0.0319149	HP_0671	G25	2
2	7	0	39	0.0373485	0.0319149	HP_1569	E167	2
2	7	0	39	0.0373485	0.0319149	HP_0308	L103	2
2	7	0	39	0.0373485	0.0319149	HP_0818	Q541	2
2	7	0	39	0.0373485	0.0319149	HP_0649	A177	2
2	7	0	39	0.0373485	0.0319149	HP_0322	I97	2
2	7	0	39	0.0373485	0.0319149	HP_1198	A2234	3
2	7	0	39	0.0373485	0.0319149	HP_0585	K85	2
2	7	0	39	0.0373485	0.0319149	HP_0519	D58	3
2	7	0	39	0.0373485	0.0319149	HP_0057	A30	2
2	7	0	39	0.0373485	0.0319149	HP_0785	P22	2
2	7	0	39	0.0373485	0.0319149	HP_1020	I138	2
7	2	39	0	0.0373485	0.0319149	HP_0585	C142	50
1	8	22	17	0.0373485	0.0238472	HP_0129	T11	25
7	2	39	0	0.0373485	0.0319149	HP_1505	T95	50
2	7	0	39	0.0373485	0.0319149	HP_1356	I177	2
2	7	0	39	0.0373485	0.0319149	HP_1114	A446	2
2	7	0	39	0.0373485	0.0319149	HP_0703	P99	4
7	2	39	0	0.0373485	0.0319149	HP_0749	V205	50
2	7	0	39	0.0373485	0.0319149	HP_1477	N191	2
7	2	39	0	0.0373485	0.0319149	HP_0464	T555	50
2	7	0	39	0.0373485	0.0319149	HP_0731	A257	2
2	7	0	39	0.0373485	0.0319149	HP_0358	T278	2
7	2	39	0	0.0373485	0.0319149	HP_0782	A303	50
2	7	0	39	0.0373485	0.0319149	HP_0609	N104	2
2	7	0	39	0.0373485	0.0319149	HP_0478	N196	2
7	2	39	0	0.0373485	0.0319149	HP_0403	Y103	50
7	2	39	0	0.0373485	0.0319149	HP_1339	S4	50
7	2	39	0	0.0373485	0.0319149	HP_0660	V192	50
2	7	0	39	0.0373485	0.0319149	HP_1232	T156	2
2	7	0	39	0.0373485	0.0319149	HP_0639	L159	2
2	7	0	39	0.0373485	0.0319149	HP_0069	L91	2
2	7	0	39	0.0373485	0.0319149	HP_0818	K234	2
2	7	0	39	0.0373485	0.0319149	HP_0298	A397	2
2	7	0	39	0.0373485	0.0319149	HP_0468	E358	2
2	7	0	39	0.0373485	0.0319149	HP_0350	W133	2
2	7	0	39	0.0373485	0.0319149	HP_0311	I121	2
2	7	0	39	0.0373485	0.0319149	HP_0347	S267	2
7	2	39	0	0.0373485	0.0319149	HP_1228	R133	50
2	7	0	39	0.0373485	0.0319149	HP_0282	R415	2
2	7	0	39	0.0373485	0.0319149	HP_0044	K301	2
2	7	0	39	0.0373485	0.0319149	HP_0251	L10	2
2	7	0	39	0.0373485	0.0319149	HP_1070	I70	2
7	2	39	0	0.0373485	0.0319149	HP_0748	A75	50
2	7	0	39	0.0373485	0.0319149	HP_0256	E138	3
2	7	0	39	0.0373485	0.0319149	HP_0169	A87	2
2	7	0	39	0.0373485	0.0319149	HP_0658	P3	2
7	2	39	0	0.0373485	0.0319149	HP_0961	L138	50
7	2	39	0	0.0373485	0.0319149	HP_0635	Y227	50
2	7	0	39	0.0373485	0.0319149	HP_1165	V157	2
2	7	0	39	0.0373485	0.0319149	HP_0322	R39	2
2	7	0	39	0.0373485	0.0319149	HP_0976	L194	4
2	7	0	39	0.0373485	0.0319149	HP_0645	F463	2
7	2	39	0	0.0373485	0.0319149	HP_0576	G277	50
2	7	0	39	0.0373485	0.0319149	HP_0810	R158	2
2	7	0	39	0.0373485	0.0319149	HP_0043	A93	2
2	7	0	39	0.0373485	0.0319149	HP_0638	L234	2
2	7	0	39	0.0373485	0.0319149	HP_0358	K289	2
7	2	39	0	0.0373485	0.0319149	HP_1206	R390	49
7	2	39	0	0.0373485	0.0319149	HP_1062	I59	50
7	2	39	0	0.0373485	0.0319149	HP_0976	R226	50
2	7	0	39	0.0373485	0.0319149	HP_1076	E137	2
2	7	0	39	0.0373485	0.0319149	HP_0059	L200	2
2	7	0	39	0.0373485	0.0319149	HP_0942	L10	2
7	2	39	0	0.0373485	0.0319149	HP_1394	K155	50
2	7	0	39	0.0373485	0.0319149	HP_0648	T32	2
2	7	0	39	0.0373485	0.0319149	HP_0104	N48	2
2	7	0	39	0.0373485	0.0319149	HP_0746	Q210	2
2	7	0	39	0.0373485	0.0319149	HP_1020	E75	2
2	7	0	39	0.0373485	0.0319149	HP_1036	I98	2
2	7	0	39	0.0373485	0.0319149	HP_0311	Q30	2
2	7	0	39	0.0373485	0.0319149	HP_0022	S3	2
7	2	39	0	0.0373485	0.0319149	HP_0783	V27	50
7	2	39	0	0.0373485	0.0319149	HP_1532	R214	50
2	7	0	39	0.0373485	0.0319149	HP_1229	H166	2
2	7	0	39	0.0373485	0.0319149	HP_0690	R366	2
2	7	0	39	0.0373485	0.0319149	HP_0936	A344	2
7	2	39	0	0.0373485	0.0319149	HP_0934	Q183	50
7	2	39	0	0.0373485	0.0319149	HP_0176	N218	50
2	7	0	39	0.0373485	0.0319149	HP_0864	K127	2
7	2	39	0	0.0373485	0.0319149	HP_0975	A48	50
2	7	0	39	0.0373485	0.0319149	HP_1460	I872	2
7	2	39	0	0.0373485	0.0319149	HP_1091	E391	50
2	7	0	39	0.0373485	0.0319149	HP_0960	K183	2
2	7	0	39	0.0373485	0.0319149	HP_0285	I41	3
7	2	39	0	0.0373485	0.0319149	HP_1181	V299	50
2	7	0	39	0.0373485	0.0319149	HP_0599	S390	3
2	7	0	39	0.0373485	0.0319149	HP_0738	V142	2
2	7	0	39	0.0373485	0.0319149	HP_0908	V72	2
2	7	0	39	0.0373485	0.0319149	HP_0782	V283	2
2	7	0	39	0.0373485	0.0319149	HP_0516	G267	2
7	2	39	0	0.0373485	0.0319149	HP_0915	L189	50
2	7	0	39	0.0373485	0.0319149	HP_1180	K135	2
2	7	0	39	0.0373485	0.0319149	HP_0525	S162	2
2	7	0	39	0.0373485	0.0319149	HP_0235	A290	2
2	7	0	39	0.0373485	0.0319149	HP_0762	S30	2
2	7	0	39	0.0373485	0.0319149	HP_0554	K56	2
2	7	0	39	0.0373485	0.0319149	HP_1062	T198	2
2	7	0	39	0.0373485	0.0319149	HP_0632	R291	2
7	2	39	0	0.0373485	0.0319149	HP_0826	E186	50
2	7	0	39	0.0373485	0.0319149	HP_1325	K451	2
7	2	39	0	0.0373485	0.0319149	HP_0839	S142	49
2	7	0	39	0.0373485	0.0319149	HP_1375	I10	2
7	2	39	0	0.0373485	0.0319149	HP_0788	A273	49
2	7	0	39	0.0373485	0.0319149	HP_0970	S99	2
2	7	0	39	0.0373485	0.0319149	HP_0751	I92	3
2	7	0	39	0.0373485	0.0319149	HP_0939	V55	2
2	7	0	39	0.0373485	0.0319149	HP_0105	T115	2
7	2	39	0	0.0373485	0.0319149	HP_1356	Q183	50
2	7	0	39	0.0373485	0.0319149	HP_1265	S245	2
2	7	0	39	0.0373485	0.0319149	HP_0524	A719	2
7	2	39	0	0.0373485	0.0319149	HP_0699	M138	50
7	2	39	0	0.0373485	0.0319149	HP_1274	I625	50
2	7	0	39	0.0373485	0.0319149	HP_0740	A295	3
2	7	0	39	0.0373485	0.0319149	HP_0842	R49	2
2	7	0	39	0.0373485	0.0319149	HP_1513	V252	2
2	7	0	39	0.0373485	0.0319149	HP_1275	K403	2
2	7	0	39	0.0373485	0.0319149	HP_0086	E435	2
1	8	22	17	0.0373485	0.0238472	HP_0526	V27	23
2	7	0	39	0.0373485	0.0319149	HP_0787	E139	2
2	7	0	39	0.0373485	0.0319149	HP_0564	S54	2
7	2	39	0	0.0373485	0.0319149	HP_0529	G177	50
2	7	0	39	0.0373485	0.0319149	HP_0887	T312	2
2	7	0	39	0.0373485	0.0319149	HP_1200	T144	2
7	2	39	0	0.0373485	0.0319149	HP_0616	D91	49
7	2	39	0	0.0373485	0.0319149	HP_1232	A81	50
7	2	39	0	0.0373485	0.0319149	HP_0209	L442	50
2	7	0	39	0.0373485	0.0319149	HP_1419	A26	2
2	7	0	39	0.0373485	0.0319149	HP_0214	T9	2
7	2	39	0	0.0373485	0.0319149	HP_0709	Q241	50
7	2	39	0	0.0373485	0.0319149	HP_1024	M196	50
2	7	0	39	0.0373485	0.0319149	HP_0479	L16	2
2	7	0	39	0.0373485	0.0319149	HP_0415	A250	2
7	2	39	0	0.0373485	0.0319149	HP_0185	A158	50
2	7	0	39	0.0373485	0.0319149	HP_0244	K376	2
2	7	0	39	0.0373485	0.0319149	HP_1486	V44	2
2	7	0	39	0.0373485	0.0319149	HP_0420	K110	2
2	7	0	39	0.0373485	0.0319149	HP_1113	T25	2
2	7	0	39	0.0373485	0.0319149	HP_1134	S88	2
2	7	0	39	0.0373485	0.0319149	HP_0329	K194	2
7	2	39	0	0.0373485	0.0319149	HP_0629	R473	50
7	2	39	0	0.0373485	0.0319149	HP_1126	G111	50
2	7	0	39	0.0373485	0.0319149	HP_0804	K294	2
2	7	0	39	0.0373485	0.0319149	HP_0871	I80	2
2	7	0	39	0.0373485	0.0319149	HP_0640	N303	2
2	7	0	39	0.0373485	0.0319149	HP_1346	A195	2
2	7	0	39	0.0373485	0.0319149	HP_0709	D254	2
2	7	0	39	0.0373485	0.0319149	HP_0645	Y533	3
7	2	39	0	0.0373485	0.0319149	HP_1278	A293	50
2	7	0	39	0.0373485	0.0319149	HP_1011	I272	2
7	2	39	0	0.0373485	0.0319149	HP_0857	E137	50
2	7	0	39	0.0373485	0.0319149	HP_0312	T82	2
2	7	0	39	0.0373485	0.0319149	HP_0972	G145	2
7	2	39	0	0.0373485	0.0319149	HP_1241	V142	50
2	7	0	39	0.0373485	0.0319149	HP_1358	D77	2
2	7	0	39	0.0373485	0.0319149	HP_0350	L162	2
2	7	0	39	0.0373485	0.0319149	HP_0507	A115	2
7	2	39	0	0.0373485	0.0319149	HP_0246	H104	50
7	2	39	0	0.0373485	0.0319149	HP_0930	E263	50
2	7	0	39	0.0373485	0.0319149	HP_0322	V61	2
7	2	39	0	0.0373485	0.0319149	HP_1395	G69	50
2	7	0	39	0.0373485	0.0319149	HP_0092	Q17	3
7	2	39	0	0.0373485	0.0319149	HP_1420	S52	50
2	7	0	39	0.0373485	0.0319149	HP_0262	I84	2
2	7	0	39	0.0373485	0.0319149	HP_1068	N73	2
7	2	39	0	0.0373485	0.0319149	HP_0178	Q104	50
2	7	0	39	0.0373485	0.0319149	HP_1240	K182	3
7	2	39	0	0.0373485	0.0319149	HP_1315	I58	50
2	7	0	39	0.0373485	0.0319149	HP_0360	H47	2
2	7	0	39	0.0373485	0.0319149	HP_0723	I36	2
2	7	0	39	0.0373485	0.0319149	HP_0211	K41	2
7	2	39	0	0.0373485	0.0319149	HP_0598	K144	49
2	7	0	39	0.0373485	0.0319149	HP_0783	A116	2
7	2	39	0	0.0373485	0.0319149	HP_1024	T177	50
7	2	39	0	0.0373485	0.0319149	HP_1198	M2606	50
2	7	0	39	0.0373485	0.0319149	HP_0859	R127	2
7	2	39	0	0.0373485	0.0319149	HP_0624	R279	50
2	7	0	39	0.0373485	0.0319149	HP_0018	K40	2
2	7	0	39	0.0373485	0.0319149	HP_0574	T42	2
7	2	39	0	0.0373485	0.0319149	HP_1267	D306	50
7	2	39	0	0.0373485	0.0319149	HP_1428	R55	50
2	7	0	39	0.0373485	0.0319149	HP_0922	L2114	2
2	7	0	39	0.0373485	0.0319149	HP_0597	V509	2
2	7	0	39	0.0373485	0.0319149	HP_0976	K138	2
2	7	0	39	0.0373485	0.0319149	HP_0757	A165	2
2	7	0	39	0.0373485	0.0319149	HP_0185	L81	2
2	7	0	39	0.0373485	0.0319149	HP_1422	T627	2
2	7	0	39	0.0373485	0.0319149	HP_1491	R424	2
7	2	39	0	0.0373485	0.0319149	HP_0158	V293	50
2	7	0	39	0.0373485	0.0319149	HP_0358	S412	2
2	7	0	39	0.0373485	0.0319149	HP_1198	V857	2
2	7	0	39	0.0373485	0.0319149	HP_1400	D509	2
2	7	0	39	0.0373485	0.0319149	HP_0020	I284	2
7	2	39	0	0.0373485	0.0319149	HP_0578	K565	49
2	7	0	39	0.0373485	0.0319149	HP_1207	H112	2
7	2	39	0	0.0373485	0.0319149	HP_0318	H49	49
7	2	39	0	0.0373485	0.0319149	HP_1583	K173	50
2	7	0	39	0.0373485	0.0319149	HP_0693	Y231	2
7	2	39	0	0.0373485	0.0319149	HP_1453	S126	50
2	7	0	39	0.0373485	0.0319149	HP_1459	V70	2
7	2	39	0	0.0373485	0.0319149	HP_0529	V147	50
2	7	0	39	0.0373485	0.0319149	HP_1069	R586	2
2	7	0	39	0.0373485	0.0319149	HP_1084	A105	2
2	7	0	39	0.0373485	0.0319149	HP_0022	V53	2
7	2	39	0	0.0373485	0.0319149	HP_0750	R110	50
2	7	0	39	0.0373485	0.0319149	HP_0104	N490	2
2	7	0	39	0.0373485	0.0319149	HP_0394	K176	2
2	7	0	39	0.0373485	0.0319149	HP_0401	I205	2
2	7	0	39	0.0373485	0.0319149	HP_0361	V60	2
2	7	0	39	0.0373485	0.0319149	HP_1452	A111	2
2	7	0	39	0.0373485	0.0319149	HP_0236	H113	2
2	7	0	39	0.0373485	0.0319149	HP_0735	I22	2
2	7	0	39	0.0373485	0.0319149	HP_0396	V565	2
7	2	39	0	0.0373485	0.0319149	HP_0700	G89	50
2	7	0	39	0.0373485	0.0319149	HP_1242	S62	2
2	7	0	39	0.0373485	0.0319149	HP_0304	V197	2
2	7	0	39	0.0373485	0.0319149	HP_0977	S226	2
2	7	0	39	0.0373485	0.0319149	HP_1468	A2	2
2	7	0	39	0.0373485	0.0319149	HP_0858	G240	2
2	7	0	39	0.0373485	0.0319149	HP_1248	K423	2
2	7	0	39	0.0373485	0.0319149	HP_0397	S323	2
2	7	0	39	0.0373485	0.0319149	HP_0358	I111	2
7	2	39	0	0.0373485	0.0319149	HP_0659	R32	50
1	8	22	17	0.0373485	0.0238472	HP_1065	S11	25
2	7	0	39	0.0373485	0.0319149	HP_0574	S8	2
2	7	0	39	0.0373485	0.0319149	HP_1326	S50	2
7	2	39	0	0.0373485	0.0319149	HP_0911	K304	50
7	2	39	0	0.0373485	0.0319149	HP_1100	I397	50
2	7	0	39	0.0373485	0.0319149	HP_0142	I289	3
7	2	39	0	0.0373485	0.0319149	HP_0398	S96	49
2	7	0	39	0.0373485	0.0319149	HP_0185	S84	2
2	7	0	39	0.0373485	0.0319149	HP_1214	L79	2
7	2	39	0	0.0373485	0.0319149	HP_1362	T166	50
2	7	0	39	0.0373485	0.0319149	HP_0402	K700	2
2	7	0	39	0.0373485	0.0319149	HP_0701	S652	2
2	7	0	39	0.0373485	0.0319149	HP_1224	N182	2
2	7	0	39	0.0373485	0.0319149	HP_0358	I446	2
2	7	0	39	0.0373485	0.0319149	HP_0022	V52	2
2	7	0	39	0.0373485	0.0319149	HP_0936	V360	2
2	7	0	39	0.0373485	0.0319149	HP_1571	I14	2
2	7	0	39	0.0373485	0.0319149	HP_1376	V43	2
7	2	39	0	0.0373485	0.0319149	HP_1277	H13	50
7	2	39	0	0.0373485	0.0319149	HP_1475	L153	50
2	7	0	39	0.0373485	0.0319149	HP_0348	H77	2
2	7	0	39	0.0373485	0.0319149	HP_1493	A104	2
2	7	0	39	0.0373485	0.0319149	HP_1011	H208	3
7	2	39	0	0.0373485	0.0319149	HP_0662	M212	50
7	2	39	0	0.0373485	0.0319149	HP_1579	L97	50
7	2	39	0	0.0373485	0.0319149	HP_1038	K156	50
2	7	0	39	0.0373485	0.0319149	HP_0822	S241	2
2	7	0	39	0.0373485	0.0319149	HP_1391	Q70	2
2	7	0	39	0.0373485	0.0319149	HP_1090	T792	2
7	2	39	0	0.0373485	0.0319149	HP_0218	K26	50
2	7	0	39	0.0373485	0.0319149	HP_0516	M340	4
2	7	0	39	0.0373485	0.0319149	HP_0249	L60	2
2	7	0	39	0.0373485	0.0319149	HP_0762	K112	2
2	7	0	39	0.0373485	0.0319149	HP_0080	T312	2
2	7	0	39	0.0373485	0.0319149	HP_0396	Q91	3
2	7	0	39	0.0373485	0.0319149	HP_0309	Q226	2
2	7	0	39	0.0373485	0.0319149	HP_1054	V123	2
2	7	0	39	0.0373485	0.0319149	HP_1088	I605	2
2	7	0	39	0.0373485	0.0319149	HP_0852	E304	2
2	7	0	39	0.0373485	0.0319149	HP_0650	N69	2
7	2	39	0	0.0373485	0.0319149	HP_0853	K375	50
7	2	39	0	0.0373485	0.0319149	HP_0246	V140	50
2	7	0	39	0.0373485	0.0319149	HP_0795	V306	2
2	7	0	39	0.0373485	0.0319149	HP_0650	Y27	2
2	7	0	39	0.0373485	0.0319149	HP_1100	L542	2
7	2	39	0	0.0373485	0.0319149	HP_0295	N148	50
2	7	0	39	0.0373485	0.0319149	HP_1055	K74	2
2	7	0	39	0.0373485	0.0319149	HP_0679	G215	2
2	7	0	39	0.0373485	0.0319149	HP_0662	Q231	2
2	7	0	39	0.0373485	0.0319149	HP_1554	Y242	2
7	2	39	0	0.0373485	0.0319149	HP_0329	T221	50
7	2	39	0	0.0373485	0.0319149	HP_1250	L16	50
2	7	0	39	0.0373485	0.0319149	HP_1072	D46	2
2	7	0	39	0.0373485	0.0319149	HP_0652	E80	2
2	7	0	39	0.0373485	0.0319149	HP_0465	V590	2
2	7	0	39	0.0373485	0.0319149	HP_0412	S3	2
2	7	0	39	0.0373485	0.0319149	HP_1062	K40	2
2	7	0	39	0.0373485	0.0319149	HP_0524	N717	2
2	7	0	39	0.0373485	0.0319149	HP_0610	N294	2
2	7	0	39	0.0373485	0.0319149	HP_1150	N106	2
2	7	0	39	0.0373485	0.0319149	HP_0827	S82	3
2	7	0	39	0.0373485	0.0319149	HP_0676	A35	2
2	7	0	39	0.0373485	0.0319149	HP_0940	S11	2
2	7	0	39	0.0373485	0.0319149	HP_0512	A241	2
2	7	0	39	0.0373485	0.0319149	HP_0610	I247	2
7	2	39	0	0.0373485	0.0319149	HP_0559	V52	50
7	2	39	0	0.0373485	0.0319149	HP_1341	R8	50
2	7	0	39	0.0373485	0.0319149	HP_0330	S158	2
2	7	0	39	0.0373485	0.0319149	HP_0486	V429	2
2	7	0	39	0.0373485	0.0319149	HP_1269	P146	3
2	7	0	39	0.0373485	0.0319149	HP_0265	V214	2
7	2	39	0	0.0373485	0.0319149	HP_0470	N288	50
7	2	39	0	0.0373485	0.0319149	HP_0399	H301	50
7	2	39	0	0.0373485	0.0319149	HP_1573	L142	50
7	2	39	0	0.0373485	0.0319149	HP_0585	R33	50
2	7	0	39	0.0373485	0.0319149	HP_1552	R433	2
2	7	0	39	0.0373485	0.0319149	HP_1271	V546	2
2	7	0	39	0.0373485	0.0319149	HP_0207	N103	2
2	7	0	39	0.0373485	0.0319149	HP_0330	R45	2
7	2	39	0	0.0373485	0.0319149	HP_0304	R154	50
2	7	0	39	0.0373485	0.0319149	HP_1246	K27	2
2	7	0	39	0.0373485	0.0319149	HP_1224	I39	2
7	2	39	0	0.0373485	0.0319149	HP_1034	F102	50
7	2	39	0	0.0373485	0.0319149	HP_1098	E239	50
7	2	39	0	0.0373485	0.0319149	HP_0228	E222	49
2	7	0	39	0.0373485	0.0319149	HP_1400	P220	2
2	7	0	39	0.0373485	0.0319149	HP_1072	Q49	2
2	7	0	39	0.0373485	0.0319149	HP_1168	E421	2
7	2	39	0	0.0373485	0.0319149	HP_1153	A625	50
2	7	0	39	0.0373485	0.0319149	HP_0821	D512	2
7	2	39	0	0.0373485	0.0319149	HP_1156	R101	50
2	7	0	39	0.0373485	0.0319149	HP_0284	L475	2
7	2	39	0	0.0373485	0.0319149	HP_0791	E198	50
2	7	0	39	0.0373485	0.0319149	HP_0281	D101	2
2	7	0	39	0.0373485	0.0319149	HP_1386	P77	2
7	2	39	0	0.0373485	0.0319149	HP_0726	N137	50
2	7	0	39	0.0373485	0.0319149	HP_0187	A4	2
2	7	0	39	0.0373485	0.0319149	HP_0831	E78	2
2	7	0	39	0.0373485	0.0319149	HP_1479	D374	2
2	7	0	39	0.0373485	0.0319149	HP_0629	E681	2
7	2	39	0	0.0373485	0.0319149	HP_1350	E229	49
2	7	0	39	0.0373485	0.0319149	HP_0048	T490	2
7	2	39	0	0.0373485	0.0319149	HP_1336	D206	50
2	7	0	39	0.0373485	0.0319149	HP_0868	I81	2
7	2	39	0	0.0373485	0.0319149	HP_0638	W242	50
2	7	0	39	0.0373485	0.0319149	HP_1240	S188	3
2	7	0	39	0.0373485	0.0319149	HP_1274	M140	2
7	2	39	0	0.0373485	0.0319149	HP_0769	K197	50
2	7	0	39	0.0373485	0.0319149	HP_0922	K25	2
2	7	0	39	0.0373485	0.0319149	HP_1493	D16	2
7	2	39	0	0.0373485	0.0319149	HP_0402	E372	50
7	2	39	0	0.0373485	0.0319149	HP_0396	H515	50
7	2	39	0	0.0373485	0.0319149	HP_0665	K140	50
2	7	0	39	0.0373485	0.0319149	HP_1562	Y13	2
2	7	0	39	0.0373485	0.0319149	HP_0973	T34	2
[truncated: 484 more rows]

## Sheet: Table 4_C
MT_Resistant	WT_Resistant	MT_Sensitive	WT_Sensitive	p.value (Chi squared)	p.value (Fisher's exact test)	Gene	Codon	No_MT
20	3	1	26	1.53931e-08	7.13973e-10	HP_r01	2147	22
3	20	18	9	0.000397932	0.000159756	HP_0252	Y380	22
15	8	4	23	0.000759246	0.000381598	HP_1210	F48	19
4	19	18	9	0.00131544	0.000613316	HP_0252	V379	23
18	5	8	19	0.00165242	0.000771864	HP_0089	N43	28
5	18	19	8	0.00165242	0.000771864	HP_1167	Y198	25
1	22	13	14	0.0017968	0.000547112	HP_1167	S361	15
1	22	13	14	0.0017968	0.000547112	HP_1514	M141	14
10	13	1	26	0.00235536	0.00121219	HP_0913	N458	11
0	23	10	17	0.00363214	0.000932641	HP_0348	M227	11
1	22	12	15	0.0037542	0.00128934	HP_0201	T33	13
11	12	24	3	0.0043952	0.00215817	HP_1157	N639	36
20	3	12	15	0.00471776	0.00277778	HP_1504	A191	34
20	3	12	15	0.00471776	0.00277778	HP_1387	S307	34
10	13	23	4	0.00505785	0.00277778	HP_0913	N289	34
13	10	4	23	0.00505785	0.00277778	HP_0788	K196	17
16	7	7	20	0.00509288	0.00397508	HP_1054	D26	24
7	16	20	7	0.00509288	0.00397508	HP_1231	T20	29
9	14	1	26	0.0056647	0.00308057	HP_0180	S425	11
9	14	1	26	0.0056647	0.00308057	HP_0072	M104	10
21	2	14	13	0.00644045	0.00441278	HP_0795	I21	37
0	23	9	18	0.00717907	0.00219683	HP_1066	T33	9
0	23	9	18	0.00717907	0.00219683	HP_1459	R146	10
16	7	27	0	0.00731281	0.00245441	HP_0466	K211	45
7	16	0	27	0.00731281	0.00245441	HP_0185	R267	7
1	22	11	16	0.00756548	0.00292516	HP_0520	T14	12
10	13	2	25	0.00818614	0.00623297	HP_1022	H249	12
10	13	2	25	0.00818614	0.00623297	HP_0762	M49	12
10	13	2	25	0.00818614	0.00623297	HP_0072	S327	12
13	10	25	2	0.00818614	0.00623297	HP_0655	V835	39
5	18	17	10	0.0082673	0.00462957	HP_0787	T377	23
18	5	10	17	0.0082673	0.00462957	HP_1434	N82	28
5	18	17	10	0.0082673	0.00462957	HP_0214	I550	23
20	3	13	14	0.00966231	0.00638516	HP_0746	I53	34
3	20	14	13	0.00966231	0.00638516	HP_1167	M203	18
3	20	14	13	0.00966231	0.00638516	HP_1167	F206	18
6	17	18	9	0.00992207	0.00540182	HP_1512	P814	25
11	12	3	24	0.0102943	0.00527007	HP_1130	V33	15
11	12	3	24	0.0102943	0.00527007	HP_1012	A248	14
11	12	3	24	0.0102943	0.00527007	HP_1163	A48	15
7	16	19	8	0.011306	0.00987959	HP_0082	R87	27
12	11	4	23	0.0117918	0.00667453	HP_0060	E34	16
12	11	4	23	0.0117918	0.00667453	HP_1254	L131	17
8	15	20	7	0.0122881	0.00953565	HP_0372	E167	29
8	15	20	7	0.0122881	0.00953565	HP_0703	N228	30
9	14	21	6	0.0127532	0.00886326	HP_0285	G295	31
14	9	6	21	0.0127532	0.00886326	HP_0922	H2059	20
21	2	15	12	0.0127762	0.00995967	HP_0746	H51	38
21	2	15	12	0.0127762	0.00995967	HP_0254	N239	38
21	2	15	12	0.0127762	0.00995967	HP_0093	M66	38
2	21	12	15	0.0127762	0.00995967	HP_0570	H211	14
21	2	15	12	0.0127762	0.00995967	HP_1444	R113	38
21	2	15	12	0.0127762	0.00995967	HP_1227	S28	37
8	15	1	26	0.0130787	0.00748074	HP_0401	V138	10
15	8	26	1	0.0130787	0.00748074	HP_1224	I205	43
15	8	26	1	0.0130787	0.00748074	HP_0678	V27	43
8	15	1	26	0.0130787	0.00748074	HP_0333	I107	10
4	19	15	12	0.0131876	0.00837332	HP_0402	I219	20
4	19	15	12	0.0131876	0.00837332	HP_0941	T12	19
4	19	15	12	0.0131876	0.00837332	HP_0680	N463	20
0	23	8	19	0.013843	0.00504842	HP_0728	D157	9
0	23	8	19	0.013843	0.00504842	HP_1217	A63	8
1	22	10	17	0.0147466	0.0064067	HP_0697	A84	11
1	22	10	17	0.0147466	0.0064067	HP_1035	P207	12
22	1	17	10	0.0147466	0.0064067	HP_1265	F211	41
1	22	10	17	0.0147466	0.0064067	HP_1460	L861	12
6	17	0	27	0.0167326	0.00635258	HP_1330	V11	6
6	17	0	27	0.0167326	0.00635258	HP_0927	A25	6
6	17	0	27	0.0167326	0.00635258	HP_1512	K817	6
6	17	0	27	0.0167326	0.00635258	HP_0072	V10	6
5	18	16	11	0.0167738	0.0102351	HP_1271	I46	22
5	18	16	11	0.0167738	0.0102351	HP_0678	S7	22
18	5	11	16	0.0167738	0.0102351	HP_0876	S299	31
5	18	16	11	0.0167738	0.0102351	HP_1058	T191	22
18	5	11	16	0.0167738	0.0102351	HP_0262	K197	31
9	14	2	25	0.0184557	0.0140856	HP_0270	Q111	11
14	9	25	2	0.0184557	0.0140856	HP_1327	I387	40
9	14	2	25	0.0184557	0.0140856	HP_0844	I266	11
3	20	13	14	0.0188748	0.0138893	HP_0728	P216	16
3	20	13	14	0.0188748	0.0138893	HP_1080	F9	17
6	17	17	10	0.0201865	0.0118573	HP_0629	D223	24
10	13	3	24	0.0227811	0.0213523	HP_0783	V134	14
10	13	3	24	0.0227811	0.0213523	HP_0103	S4	14
10	13	3	24	0.0227811	0.0213523	HP_0840	Q11	13
10	13	3	24	0.0227811	0.0213523	HP_1576	I192	13
10	13	3	24	0.0227811	0.0213523	HP_0701	N87	14
13	10	24	3	0.0227811	0.0213523	HP_1157	T173	39
16	7	9	18	0.0232065	0.0222413	HP_1479	S352	25
16	7	9	18	0.0232065	0.0222413	HP_1080	I114	27
16	7	9	18	0.0232065	0.0222413	HP_0898	D215	26
16	7	9	18	0.0232065	0.0222413	HP_0864	E120	26
2	21	11	16	0.0243723	0.0119222	HP_0006	V3	13
2	21	11	16	0.0243723	0.0119222	HP_0970	A91	14
19	4	13	14	0.025447	0.017732	HP_1010	S537	33
4	19	14	13	0.025447	0.017732	HP_1551	D6	18
15	8	8	19	0.0256302	0.0219323	HP_0408	V12	24
15	8	8	19	0.0256302	0.0219323	HP_0020	T166	25
15	8	8	19	0.0256302	0.0219323	HP_1149	C48	24
15	8	8	19	0.0256302	0.0219323	HP_0029	V203	24
15	8	8	19	0.0256302	0.0219323	HP_0605	Q373	24
12	11	23	4	0.0258064	0.0149551	HP_0465	H502	37
11	12	4	23	0.0258064	0.0149551	HP_0479	K195	17
11	12	4	23	0.0258064	0.0149551	HP_1331	D92	17
12	11	23	4	0.0258064	0.0149551	HP_0476	K397	37
0	23	7	20	0.0261278	0.011345	HP_1322	L171	8
0	23	7	20	0.0261278	0.011345	HP_1013	V162	7
0	23	7	20	0.0261278	0.011345	HP_0527	T1462	8
23	0	20	7	0.0261278	0.011345	HP_1110	R158	45
0	23	7	20	0.0261278	0.011345	HP_0977	S361	7
0	23	7	20	0.0261278	0.011345	HP_1187	A266	7
0	23	7	20	0.0261278	0.011345	HP_0906	I5	8
23	0	20	7	0.0261278	0.011345	HP_1222	Y539	45
9	14	20	7	0.0272681	0.0210136	HP_1392	A251	31
9	14	20	7	0.0272681	0.0210136	HP_0118	E375	29
14	9	7	20	0.0272681	0.0210136	HP_0152	T272	22
12	11	5	22	0.0275015	0.0174697	HP_0976	A285	17
11	12	22	5	0.0275015	0.0174697	HP_0629	L253	34
11	12	22	5	0.0275015	0.0174697	HP_1459	V259	34
11	12	22	5	0.0275015	0.0174697	HP_0605	Q152	34
11	12	22	5	0.0275015	0.0174697	HP_0324	A20	35
11	12	22	5	0.0275015	0.0174697	HP_1451	S44	35
12	11	5	22	0.0275015	0.0174697	HP_0624	D141	17
11	12	22	5	0.0275015	0.0174697	HP_0922	F779	35
22	1	18	9	0.0278723	0.0135745	HP_0554	D229	42
1	22	9	18	0.0278723	0.0135745	HP_0370	V265	10
1	22	9	18	0.0278723	0.0135745	HP_1167	G360	11
22	1	18	9	0.0278723	0.0135745	HP_0254	N274	42
10	13	21	6	0.0279449	0.0195111	HP_0118	A376	32
10	13	21	6	0.0279449	0.0195111	HP_0787	V384	31
16	7	26	1	0.0290599	0.0173775	HP_1479	L603	44
7	16	1	26	0.0290599	0.0173775	HP_0264	I791	8
7	16	1	26	0.0290599	0.0173775	HP_1052	N33	8
7	16	1	26	0.0290599	0.0173775	HP_0382	G147	8
7	16	1	26	0.0290599	0.0173775	HP_0913	A508	9
16	7	26	1	0.0290599	0.0173775	HP_1089	T682	44
7	16	1	26	0.0290599	0.0173775	HP_0629	V339	10
7	16	1	26	0.0290599	0.0173775	HP_0583	D43	8
7	16	1	26	0.0290599	0.0173775	HP_0118	N371	9
7	16	1	26	0.0290599	0.0173775	HP_0946	A477	8
16	7	26	1	0.0290599	0.0173775	HP_1241	A58	44
16	7	26	1	0.0290599	0.0173775	HP_0954	H53	44
5	18	15	12	0.0321079	0.0212749	HP_1458	S26	22
5	18	15	12	0.0321079	0.0212749	HP_1224	T124	22
5	18	15	12	0.0321079	0.0212749	HP_1171	H229	20
3	20	12	15	0.0352675	0.0286331	HP_1528	D11	15
3	20	12	15	0.0352675	0.0286331	HP_0955	M245	15
20	3	15	12	0.0352675	0.0286331	HP_1422	I425	37
3	20	12	15	0.0352675	0.0286331	HP_0025	S395	15
20	3	15	12	0.0352675	0.0286331	HP_1335	A317	37
20	3	15	12	0.0352675	0.0286331	HP_0130	K276	37
20	3	15	12	0.0352675	0.0286331	HP_0180	R58	37
18	5	27	0	0.0374477	0.0158815	HP_1301	N88	47
18	5	27	0	0.0374477	0.0158815	HP_1156	Q223	47
5	18	0	27	0.0374477	0.0158815	HP_1250	S45	5
5	18	0	27	0.0374477	0.0158815	HP_1509	K28	5
5	18	0	27	0.0374477	0.0158815	HP_1284	G321	5
18	5	27	0	0.0374477	0.0158815	HP_0805	D133	47
5	18	0	27	0.0374477	0.0158815	HP_0873	E3	5
18	5	27	0	0.0374477	0.0158815	HP_1055	G7	47
18	5	27	0	0.0374477	0.0158815	HP_0703	A139	47
5	18	0	27	0.0374477	0.0158815	HP_1571	D266	5
5	18	0	27	0.0374477	0.0158815	HP_0230	K55	5
5	18	0	27	0.0374477	0.0158815	HP_0726	A138	5
18	5	27	0	0.0374477	0.0158815	HP_1182	I29	47
5	18	0	27	0.0374477	0.0158815	HP_0088	S42	6
18	5	27	0	0.0374477	0.0158815	HP_0724	A9	47
5	18	0	27	0.0374477	0.0158815	HP_0871	G109	5
5	18	0	27	0.0374477	0.0158815	HP_0125	R63	5
5	18	0	27	0.0374477	0.0158815	HP_1326	A119	5
18	5	27	0	0.0374477	0.0158815	HP_0960	S152	47
5	18	0	27	0.0374477	0.0158815	HP_0826	V19	5
18	5	27	0	0.0374477	0.0158815	HP_1422	I567	47
5	18	0	27	0.0374477	0.0158815	HP_0821	R383	5
18	5	27	0	0.0374477	0.0158815	HP_1451	T181	47
5	18	0	27	0.0374477	0.0158815	HP_0376	N156	5
5	18	0	27	0.0374477	0.0158815	HP_0383	L15	5
5	18	0	27	0.0374477	0.0158815	HP_0900	A208	5
5	18	0	27	0.0374477	0.0158815	HP_1132	K7	5
5	18	0	27	0.0374477	0.0158815	HP_0696	T573	5
5	18	0	27	0.0374477	0.0158815	HP_0609	N510	5
17	6	11	16	0.0385162	0.0243654	HP_0864	V121	29
17	6	11	16	0.0385162	0.0243654	HP_0040	I56	28
17	6	11	16	0.0385162	0.0243654	HP_1455	A22	30
6	17	16	11	0.0385162	0.0243654	HP_0088	K262	22
6	17	16	11	0.0385162	0.0243654	HP_0710	F641	22
6	17	16	11	0.0385162	0.0243654	HP_1075	C12	23
8	15	2	25	0.0396667	0.0303284	HP_1274	E544	10
8	15	2	25	0.0396667	0.0303284	HP_1056	G22	10
8	15	2	25	0.0396667	0.0303284	HP_0025	L617	10
15	8	25	2	0.0396667	0.0303284	HP_0072	N558	42
15	8	25	2	0.0396667	0.0303284	HP_1503	S571	42
15	8	25	2	0.0396667	0.0303284	HP_0422	N108	42
8	15	2	25	0.0396667	0.0303284	HP_1584	K319	11
15	8	25	2	0.0396667	0.0303284	HP_1331	M31	40
16	7	10	17	0.0443704	0.0268951	HP_1395	V16	27
7	16	17	10	0.0443704	0.0268951	HP_0077	I86	25
16	7	10	17	0.0443704	0.0268951	HP_0969	A831	28
16	7	10	17	0.0443704	0.0268951	HP_1186	L11	27
21	2	17	10	0.0448056	0.0238144	HP_1555	K326	39
2	21	10	17	0.0448056	0.0238144	HP_0845	L225	12
2	21	10	17	0.0448056	0.0238144	HP_1507	A3	13
2	21	10	17	0.0448056	0.0238144	HP_0281	A222	13
21	2	17	10	0.0448056	0.0238144	HP_0946	L472	40
21	2	17	10	0.0448056	0.0238144	HP_1124	N170	40
2	21	10	17	0.0448056	0.0238144	HP_1346	T126	12
2	21	10	17	0.0448056	0.0238144	HP_0843	A203	12
21	2	17	10	0.0448056	0.0238144	HP_0630	V57	40
21	2	17	10	0.0448056	0.0238144	HP_1550	L84	40
2	21	10	17	0.0448056	0.0238144	HP_1484	V19	13
21	2	17	10	0.0448056	0.0238144	HP_0229	S85	39
2	21	10	17	0.0448056	0.0238144	HP_1143	R373	12
4	19	13	14	0.0467361	0.0355066	HP_0954	A206	17
4	19	13	14	0.0467361	0.0355066	HP_1253	A318	18
19	4	14	13	0.0467361	0.0355066	HP_0060	K6	34
4	19	13	14	0.0467361	0.0355066	HP_0845	S166	18
19	4	14	13	0.0467361	0.0355066	HP_0833	D215	34
19	4	14	13	0.0467361	0.0355066	HP_0769	A199	35
4	19	13	14	0.0467361	0.0355066	HP_0771	D103	18
4	19	13	14	0.0467361	0.0355066	HP_1208	T266	18
4	19	13	14	0.0467361	0.0355066	HP_1177	N368	18
4	19	13	14	0.0467361	0.0355066	HP_0692	K196	19
4	19	13	14	0.0467361	0.0355066	HP_1140	S66	19
9	14	3	24	0.0477149	0.0435038	HP_1029	A144	13
9	14	3	24	0.0477149	0.0435038	HP_1016	S86	12
9	14	3	24	0.0477149	0.0435038	HP_1356	Y38	14
9	14	3	24	0.0477149	0.0435038	HP_0103	A546	14
9	14	3	24	0.0477149	0.0435038	HP_0652	H176	12
14	9	24	3	0.0477149	0.0435038	HP_0568	M19	40
9	14	3	24	0.0477149	0.0435038	HP_1062	A171	12
0	23	6	21	0.0484497	0.0249805	HP_1042	M310	6
0	23	6	21	0.0484497	0.0249805	HP_1418	Y206	6
0	23	6	21	0.0484497	0.0249805	HP_0940	G14	6
0	23	6	21	0.0484497	0.0249805	HP_0286	N6	7
23	0	21	6	0.0484497	0.0249805	HP_0686	I489	46
0	23	6	21	0.0484497	0.0249805	HP_0270	Y124	6
23	0	21	6	0.0484497	0.0249805	HP_0283	H69	46
0	23	6	21	0.0484497	0.0249805	HP_0367	H100	6
0	23	6	21	0.0484497	0.0249805	HP_0192	L55	6
0	23	6	21	0.0484497	0.0249805	HP_0013	L288	6
0	23	6	21	0.0484497	0.0249805	HP_1329	K637	6
23	0	21	6	0.0484497	0.0249805	HP_0045	C40	46
0	23	6	21	0.0484497	0.0249805	HP_0509	A24	6
23	0	21	6	0.0484497	0.0249805	HP_0563	F299	46
0	23	6	21	0.0484497	0.0249805	HP_0309	H96	6
23	0	21	6	0.0484497	0.0249805	HP_0152	E171	46
0	23	6	21	0.0484497	0.0249805	HP_0377	E111	6
0	23	6	21	0.0484497	0.0249805	HP_0740	T423	6
0	23	6	21	0.0484497	0.0249805	HP_0476	A346	6
0	23	6	21	0.0484497	0.0249805	HP_0636	K71	6
0	23	6	21	0.0484497	0.0249805	HP_0640	H278	6
0	23	6	21	0.0484497	0.0249805	HP_1066	T41	6
0	23	6	21	0.0484497	0.0249805	HP_0419	R21	7
0	23	6	21	0.0484497	0.0249805	HP_1451	E90	6
0	23	6	21	0.0484497	0.0249805	HP_0033	A656	6
0	23	6	21	0.0484497	0.0249805	HP_1572	V75	6
0	23	6	21	0.0484497	0.0249805	HP_0211	I178	6
0	23	6	21	0.0484497	0.0249805	HP_0553	K69	6
0	23	6	21	0.0484497	0.0249805	HP_0087	T246	6
23	0	21	6	0.0484497	0.0249805	HP_0132	H358	46
0	23	6	21	0.0484497	0.0249805	HP_0938	I85	6
8	15	18	9	0.0493983	0.0458013	HP_0059	D205	27
15	8	9	18	0.0493983	0.0458013	HP_0795	A325	24
8	15	18	9	0.0493983	0.0458013	HP_0252	T390	28
15	8	9	18	0.0493983	0.0458013	HP_1034	A195	26
8	15	18	9	0.0493983	0.0458013	HP_1248	I599	27
15	8	9	18	0.0493983	0.0458013	HP_1282	S220	26

## Sheet: Table 5_L
MT_Resistant	WT_Resistant	MT_Sensitive	WT_Sensitive	p.value (Chi squared)	p.value (Fisher's exact test)	Gene	Codon	No_MT
4	16	22	6	0.000198149	9.33298e-05	HP_1052	G31	29
12	8	2	26	0.000262247	0.000186479	HP_0701	N87	14
0	20	14	14	0.000591925	8.77547e-05	HP_1114	K407	16
2	18	17	11	0.00118349	0.000735805	HP_0252	Y380	22
2	18	17	11	0.00118349	0.000735805	HP_0252	V379	23
5	15	21	7	0.0017257	0.00105117	HP_1156	E181	28
0	20	12	16	0.00234579	0.000505976	HP_0665	H347	12
13	7	5	23	0.00249691	0.0020093	HP_1397	N207	19
13	7	5	23	0.00249691	0.0020093	HP_0388	A111	20
17	3	11	17	0.0041014	0.00258994	HP_0249	S52	30
2	18	15	13	0.00502046	0.00222978	HP_0771	D103	18
4	16	18	10	0.00610556	0.00337288	HP_0409	V367	23
11	9	26	2	0.00636676	0.00399661	HP_1228	V25	39
10	10	25	3	0.00714193	0.00367907	HP_1418	S49	38
10	10	3	25	0.00714193	0.00367907	HP_1114	K408	14
9	11	24	4	0.00726508	0.00431904	HP_0927	M77	33
11	9	4	24	0.00726508	0.00431904	HP_0060	E34	16
9	11	24	4	0.00726508	0.00431904	HP_1248	I627	35
9	11	24	4	0.00726508	0.00431904	HP_1571	R66	36
6	14	0	28	0.00791299	0.00315854	HP_0701	D91	7
14	6	28	0	0.00791299	0.00315854	HP_0683	V141	45
6	14	0	28	0.00791299	0.00315854	HP_0048	I470	7
6	14	0	28	0.00791299	0.00315854	HP_0851	V32	7
6	14	0	28	0.00791299	0.00315854	HP_1571	S226	7
6	14	0	28	0.00791299	0.00315854	HP_0283	Y65	8
6	14	0	28	0.00791299	0.00315854	HP_1054	L378	7
0	20	10	18	0.00821008	0.00275363	HP_0697	A84	11
0	20	10	18	0.00821008	0.00275363	HP_1274	N485	11
5	15	19	9	0.00841546	0.00766362	HP_0799	I130	26
5	15	19	9	0.00841546	0.00766362	HP_0330	V55	25
15	5	9	19	0.00841546	0.00766362	HP_0659	V352	28
2	18	14	14	0.00966062	0.00498911	HP_0914	T76	17
19	1	16	12	0.00987	0.00683276	HP_0746	H51	38
4	16	17	11	0.0121342	0.00773555	HP_0214	I550	23
4	16	17	11	0.0121342	0.00773555	HP_0922	S14	23
7	13	1	27	0.0128578	0.00608596	HP_0104	E331	8
7	13	1	27	0.0128578	0.00608596	HP_0252	I275	9
7	13	1	27	0.0128578	0.00608596	HP_0396	T405	10
7	13	21	7	0.0133476	0.00807444	HP_0787	G388	30
20	0	19	9	0.014777	0.00632161	HP_0629	I85	42
0	20	9	19	0.014777	0.00632161	HP_1168	V223	10
0	20	9	19	0.014777	0.00632161	HP_0934	I48	9
0	20	9	19	0.014777	0.00632161	HP_0207	S36	9
3	17	15	13	0.0155644	0.00784857	HP_0210	D504	20
12	8	6	22	0.0155644	0.0143409	HP_0631	D17	19
3	17	15	13	0.0155644	0.00784857	HP_0396	A92	18
12	8	6	22	0.0155644	0.0143409	HP_0152	S221	19
17	3	13	15	0.0155644	0.00784857	HP_0579	A73	33
17	3	13	15	0.0155644	0.00784857	HP_1387	S307	34
12	8	26	2	0.0162609	0.0100337	HP_0615	K577	42
8	12	2	26	0.0162609	0.0100337	HP_0289	H2763	11
12	8	26	2	0.0162609	0.0100337	HP_0568	M19	40
8	12	2	26	0.0162609	0.0100337	HP_0082	K196	11
8	12	2	26	0.0162609	0.0100337	HP_1222	T138	11
5	15	18	10	0.0167097	0.00953152	HP_1478	A628	24
15	5	10	18	0.0167097	0.00953152	HP_1177	D239	29
9	11	23	5	0.0172786	0.0123098	HP_1027	N118	36
11	9	5	23	0.0172786	0.0123098	HP_1547	N634	18
11	9	5	23	0.0172786	0.0123098	HP_1504	V135	17
2	18	13	15	0.0178543	0.0108262	HP_0760	I260	16
19	1	17	11	0.0179605	0.00767308	HP_0791	H555	39
1	19	11	17	0.0179605	0.00767308	HP_0099	D165	13
9	11	3	25	0.0179605	0.015571	HP_0050	K227	13
11	9	25	3	0.0179605	0.015571	HP_0279	S42	39
19	1	17	11	0.0179605	0.00767308	HP_0025	A65	38
11	9	25	3	0.0179605	0.015571	HP_1080	E172	39
10	10	24	4	0.0181884	0.010723	HP_1450	P52	35
10	10	4	24	0.0181884	0.010723	HP_0860	Q123	16
5	15	0	28	0.0205505	0.00905447	HP_0214	R14	5
5	15	0	28	0.0205505	0.00905447	HP_1511	A97	5
5	15	0	28	0.0205505	0.00905447	HP_0407	P310	5
15	5	28	0	0.0205505	0.00905447	HP_0822	G37	46
15	5	28	0	0.0205505	0.00905447	HP_0934	N214	46
15	5	28	0	0.0205505	0.00905447	HP_0512	F303	46
5	15	0	28	0.0205505	0.00905447	HP_1144	A83	7
5	15	0	28	0.0205505	0.00905447	HP_0281	S282	6
5	15	0	28	0.0205505	0.00905447	HP_0003	Q122	5
5	15	0	28	0.0205505	0.00905447	HP_0190	A256	5
5	15	0	28	0.0205505	0.00905447	HP_0577	E64	5
14	6	9	19	0.0217126	0.0181792	HP_1284	D219	26
6	14	19	9	0.0217126	0.0181792	HP_0707	R154	25
4	16	16	12	0.0228215	0.0168816	HP_0595	Q134	22
0	20	8	20	0.0260261	0.0143226	HP_0205	T479	9
20	0	20	8	0.0260261	0.0143226	HP_0089	V142	44
20	0	20	8	0.0260261	0.0143226	HP_0833	T67	43
0	20	8	20	0.0260261	0.0143226	HP_1336	S133	8
0	20	8	20	0.0260261	0.0143226	HP_1506	P153	8
0	20	8	20	0.0260261	0.0143226	HP_1048	P139	10
13	7	8	20	0.0268885	0.0185332	HP_0975	A6	23
7	13	20	8	0.0268885	0.0185332	HP_0884	P243	28
13	7	8	20	0.0268885	0.0185332	HP_0274	G103	24
7	13	20	8	0.0268885	0.0185332	HP_1478	G419	28
13	7	8	20	0.0268885	0.0185332	HP_r01	2147	22
3	17	14	14	0.028267	0.0159215	HP_0871	L205	20
17	3	14	14	0.028267	0.0159215	HP_0957	P276	31
3	17	14	14	0.028267	0.0159215	HP_0056	Q125	18
3	17	14	14	0.028267	0.0159215	HP_1506	A50	19
3	17	14	14	0.028267	0.0159215	HP_0357	H48	18
15	5	11	17	0.031203	0.0199292	HP_0258	V241	28
5	15	17	11	0.031203	0.0199292	HP_0226	I147	25
5	15	17	11	0.031203	0.0199292	HP_1184	V252	25
1	19	10	18	0.0317307	0.0156124	HP_0746	V49	12
19	1	18	10	0.0317307	0.0156124	HP_0492	D166	40
1	19	10	18	0.0317307	0.0156124	HP_0761	R81	13
1	19	10	18	0.0317307	0.0156124	HP_0151	A185	13
1	19	10	18	0.0317307	0.0156124	HP_1057	V199	13
1	19	10	18	0.0317307	0.0156124	HP_0624	A346	13
2	18	12	16	0.0317889	0.022707	HP_1528	D11	15
2	18	12	16	0.0317889	0.022707	HP_0955	M245	15
2	18	12	16	0.0317889	0.022707	HP_0182	G47	14
18	2	16	12	0.0317889	0.022707	HP_1393	R334	36
18	2	16	12	0.0317889	0.022707	HP_1571	K7	37
2	18	12	16	0.0317889	0.022707	HP_1060	S138	15
2	18	12	16	0.0317889	0.022707	HP_0912	T156	14
2	18	12	16	0.0317889	0.022707	HP_0922	N1950	14
2	18	12	16	0.0317889	0.022707	HP_1222	Y633	15
18	2	16	12	0.0317889	0.022707	HP_0188	R31	38
2	18	12	16	0.0317889	0.022707	HP_0210	Q505	16
12	8	7	21	0.0319323	0.0191938	HP_0361	T225	21
8	12	21	7	0.0319323	0.0191938	HP_0683	E162	33
12	8	7	21	0.0319323	0.0191938	HP_0358	M434	21
8	12	21	7	0.0319323	0.0191938	HP_0092	V192	32
12	8	7	21	0.0319323	0.0191938	HP_0463	R395	22
6	14	1	27	0.032119	0.0157927	HP_1503	A202	8
6	14	1	27	0.032119	0.0157927	HP_0185	P160	7
14	6	27	1	0.032119	0.0157927	HP_0115	R110	45
6	14	1	27	0.032119	0.0157927	HP_1157	Y702	7
6	14	1	27	0.032119	0.0157927	HP_1266	A585	8
6	14	1	27	0.032119	0.0157927	HP_0358	I209	7
6	14	1	27	0.032119	0.0157927	HP_1083	G77	7
6	14	1	27	0.032119	0.0157927	HP_0238	L281	7
11	9	6	22	0.0364801	0.0308298	HP_1062	N94	21
11	9	6	22	0.0364801	0.0308298	HP_1265	A207	17
11	9	6	22	0.0364801	0.0308298	HP_1210	F48	19
9	11	22	6	0.0364801	0.0308298	HP_0635	L60	35
9	11	22	6	0.0364801	0.0308298	HP_0269	D388	34
9	11	22	6	0.0364801	0.0308298	HP_0092	Y264	33
11	9	6	22	0.0364801	0.0308298	HP_0915	M231	18
9	11	22	6	0.0364801	0.0308298	HP_0922	R7	34
9	11	22	6	0.0364801	0.0308298	HP_0469	I67	34
7	13	2	26	0.0391362	0.0237937	HP_0729	D82	9
7	13	2	26	0.0391362	0.0237937	HP_0279	V136	10
7	13	2	26	0.0391362	0.0237937	HP_0402	A750	9
13	7	26	2	0.0391362	0.0237937	HP_0648	S63	42
7	13	2	26	0.0391362	0.0237937	HP_1547	L144	11
13	7	26	2	0.0391362	0.0237937	HP_0958	T70	43
7	13	2	26	0.0391362	0.0237937	HP_0118	N371	9
7	13	2	26	0.0391362	0.0237937	HP_1225	V4	9
7	13	2	26	0.0391362	0.0237937	HP_0333	I107	10
7	13	2	26	0.0391362	0.0237937	HP_0635	S203	9
13	7	26	2	0.0391362	0.0237937	HP_0353	V91	41
10	10	5	23	0.0400911	0.0274351	HP_1386	M54	15
10	10	23	5	0.0400911	0.0274351	HP_0811	L32	35
10	10	5	23	0.0400911	0.0274351	HP_0381	P145	16
10	10	5	23	0.0400911	0.0274351	HP_0922	N145	17
10	10	5	23	0.0400911	0.0274351	HP_0640	E141	16
10	10	23	5	0.0400911	0.0274351	HP_1398	N233	36
10	10	23	5	0.0400911	0.0274351	HP_0858	S183	35
14	6	10	18	0.040424	0.0392103	HP_0979	Q351	25
4	16	15	13	0.0408078	0.0349111	HP_1553	D89	21
8	12	3	25	0.0421851	0.0338764	HP_1386	K160	12
8	12	3	25	0.0421851	0.0338764	HP_0946	K488	11
8	12	3	25	0.0421851	0.0338764	HP_1066	R183	12
8	12	3	25	0.0421851	0.0338764	HP_0913	N458	11
8	12	3	25	0.0421851	0.0338764	HP_0769	T48	12
12	8	25	3	0.0421851	0.0338764	HP_0106	A190	39
9	11	4	24	0.0422205	0.0246579	HP_0581	I46	15
9	11	4	24	0.0422205	0.0246579	HP_0833	Q60	14
11	9	24	4	0.0422205	0.0246579	HP_0228	F208	38
11	9	24	4	0.0422205	0.0246579	HP_0313	R180	36
9	11	4	24	0.0422205	0.0246579	HP_0519	K70	13
0	20	7	21	0.044998	0.0318738	HP_0506	S22	7
0	20	7	21	0.044998	0.0318738	HP_1186	R124	7
20	0	21	7	0.044998	0.0318738	HP_0147	V44	43
0	20	7	21	0.044998	0.0318738	HP_0929	A283	7
20	0	21	7	0.044998	0.0318738	HP_0362	K96	45
20	0	21	7	0.044998	0.0318738	HP_1525	Y20	44
0	20	7	21	0.044998	0.0318738	HP_0286	N6	7
0	20	7	21	0.044998	0.0318738	HP_1013	V162	7
0	20	7	21	0.044998	0.0318738	HP_0167	G106	7
20	0	21	7	0.044998	0.0318738	HP_0957	Q306	43
20	0	21	7	0.044998	0.0318738	HP_1110	R158	45
0	20	7	21	0.044998	0.0318738	HP_0401	Y356	7
20	0	21	7	0.044998	0.0318738	HP_0655	S639	43
20	0	21	7	0.044998	0.0318738	HP_1048	H582	43
0	20	7	21	0.044998	0.0318738	HP_0912	A313	7
20	0	21	7	0.044998	0.0318738	HP_0897	N178	43
0	20	7	21	0.044998	0.0318738	HP_0476	A266	7
0	20	7	21	0.044998	0.0318738	HP_1505	S251	7
0	20	7	21	0.044998	0.0318738	HP_0099	A42	9
0	20	7	21	0.044998	0.0318738	HP_1275	S356	9
20	0	21	7	0.044998	0.0318738	HP_0195	S73	44
3	17	13	15	0.0492193	0.0312397	HP_0050	L163	16
3	17	13	15	0.0492193	0.0312397	HP_1387	F316	17
3	17	13	15	0.0492193	0.0312397	HP_0142	I50	18
3	17	13	15	0.0492193	0.0312397	HP_0106	L277	17
3	17	13	15	0.0492193	0.0312397	HP_0885	Q289	16
17	3	15	13	0.0492193	0.0312397	HP_0600	T503	34
3	17	13	15	0.0492193	0.0312397	HP_1387	I75	19
3	17	13	15	0.0492193	0.0312397	HP_0821	N264	17

## Sheet: Table 6_M
MT_Resistant	WT_Resistant	MT_Sensitive	WT_Sensitive	p.value (Chi squared)	p.value (Fisher's exact test)	Gene	Codon	No_MT
44	1	0	4	9.86392e-08	2.35987e-05	HP_1553	P98	47
1	44	3	1	3.44791e-05	0.000854273	HP_0524	P257	4
44	1	1	3	3.44791e-05	0.000854273	HP_0912	I354	48
44	1	1	3	3.44791e-05	0.000854273	HP_0735	E106	48
5	40	4	0	0.000194496	0.000594687	HP_0941	G238	9
5	40	4	0	0.000194496	0.000594687	HP_1185	F11	10
2	43	3	1	0.000311465	0.00210028	HP_0036	K38	5
43	2	1	3	0.000311465	0.00210028	HP_0922	N2190	46
43	2	1	3	0.000311465	0.00210028	HP_1177	E479	47
2	43	3	1	0.000311465	0.00210028	HP_1234	L52	5
2	43	3	1	0.000311465	0.00210028	HP_0983	I124	5
43	2	1	3	0.000311465	0.00210028	HP_0527	G1284	47
43	2	1	3	0.000311465	0.00210028	HP_1216	V93	47
0	45	2	2	0.000423742	0.00510204	HP_0771	A85	2
45	0	2	2	0.000423742	0.00510204	HP_0500	A13	49
0	45	2	2	0.000423742	0.00510204	HP_0309	N224	2
0	45	2	2	0.000423742	0.00510204	HP_0582	A10	2
0	45	2	2	0.000423742	0.00510204	HP_0110	H101	2
0	45	2	2	0.000423742	0.00510204	HP_0021	A83	3
0	45	2	2	0.000423742	0.00510204	HP_1213	R278	3
0	45	2	2	0.000423742	0.00510204	HP_0151	A77	2
45	0	2	2	0.000423742	0.00510204	HP_0501	L601	50
0	45	2	2	0.000423742	0.00510204	HP_0216	A276	2
45	0	2	2	0.000423742	0.00510204	HP_1099	P39	50
0	45	2	2	0.000423742	0.00510204	HP_0786	L660	2
0	45	2	2	0.000423742	0.00510204	HP_0978	N203	2
0	45	2	2	0.000423742	0.00510204	HP_0201	G240	2
0	45	2	2	0.000423742	0.00510204	HP_0922	T1867	2
0	45	2	2	0.000423742	0.00510204	HP_0082	V310	2
0	45	2	2	0.000423742	0.00510204	HP_0577	A15	2
45	0	2	2	0.000423742	0.00510204	HP_0502	V5	50
0	45	2	2	0.000423742	0.00510204	HP_0807	L265	4
0	45	2	2	0.000423742	0.00510204	HP_1470	A78	2
0	45	2	2	0.000423742	0.00510204	HP_0660	M321	2
0	45	2	2	0.000423742	0.00510204	HP_1238	K96	3
0	45	2	2	0.000423742	0.00510204	HP_1329	V1012	2
6	39	4	0	0.000512373	0.000991146	HP_1060	V14	10
39	6	0	4	0.000512373	0.000991146	HP_0858	I368	42
38	7	0	4	0.00113893	0.00155751	HP_0033	L66	39
3	42	3	1	0.00137645	0.00412977	HP_0629	E36	6
42	3	1	3	0.00137645	0.00412977	HP_0807	V268	46
3	42	3	1	0.00137645	0.00412977	HP_1160	G49	6
42	3	1	3	0.00137645	0.00412977	HP_1117	Q220	45
3	42	3	1	0.00137645	0.00412977	HP_0624	Q106	6
42	3	1	3	0.00137645	0.00412977	HP_1117	A216	45
3	42	3	1	0.00137645	0.00412977	HP_1333	N307	6
42	3	1	3	0.00137645	0.00412977	HP_0478	L7	46
3	42	3	1	0.00137645	0.00412977	HP_0528	S22	6
42	3	1	3	0.00137645	0.00412977	HP_0898	N166	45
42	3	1	3	0.00137645	0.00412977	HP_1216	R87	46
42	3	1	3	0.00137645	0.00412977	HP_0527	E1302	45
9	36	4	0	0.00395053	0.00337462	HP_0307	I45	13
9	36	4	0	0.00395053	0.00337462	HP_0621	L194	13
4	41	3	1	0.00403333	0.00710321	HP_0478	Y216	7
4	41	3	1	0.00403333	0.00710321	HP_1217	A63	8
4	41	3	1	0.00403333	0.00710321	HP_1473	A137	7
41	4	1	3	0.00403333	0.00710321	HP_1117	K230	45
4	41	3	1	0.00403333	0.00710321	HP_1072	N535	8
4	41	3	1	0.00403333	0.00710321	HP_1177	H329	7
1	44	2	2	0.00630514	0.0148719	HP_1271	V580	3
1	44	2	2	0.00630514	0.0148719	HP_0735	G24	3
1	44	2	2	0.00630514	0.0148719	HP_0384	S196	3
1	44	2	2	0.00630514	0.0148719	HP_1416	A22	3
1	44	2	2	0.00630514	0.0148719	HP_0230	H57	3
1	44	2	2	0.00630514	0.0148719	HP_0739	V214	3
1	44	2	2	0.00630514	0.0148719	HP_0012	E413	3
1	44	2	2	0.00630514	0.0148719	HP_0629	E187	4
1	44	2	2	0.00630514	0.0148719	HP_1105	L187	3
1	44	2	2	0.00630514	0.0148719	HP_0616	K309	4
1	44	2	2	0.00630514	0.0148719	HP_1254	I25	3
1	44	2	2	0.00630514	0.0148719	HP_1191	R295	3
1	44	2	2	0.00630514	0.0148719	HP_0252	G199	3
1	44	2	2	0.00630514	0.0148719	HP_1459	A257	3
1	44	2	2	0.00630514	0.0148719	HP_1125	V6	3
1	44	2	2	0.00630514	0.0148719	HP_1395	V139	3
44	1	2	2	0.00630514	0.0148719	HP_0185	D170	49
1	44	2	2	0.00630514	0.0148719	HP_1505	A58	3
1	44	2	2	0.00630514	0.0148719	HP_0047	N16	3
44	1	2	2	0.00630514	0.0148719	HP_0464	K137	48
1	44	2	2	0.00630514	0.0148719	HP_1101	V289	3
1	44	2	2	0.00630514	0.0148719	HP_1177	A189	3
1	44	2	2	0.00630514	0.0148719	HP_1359	S126	3
44	1	2	2	0.00630514	0.0148719	HP_0087	Y142	49
1	44	2	2	0.00630514	0.0148719	HP_0523	I6	3
1	44	2	2	0.00630514	0.0148719	HP_0527	K12	4
1	44	2	2	0.00630514	0.0148719	HP_0624	L172	3
1	44	2	2	0.00630514	0.0148719	HP_1217	I78	3
44	1	2	2	0.00630514	0.0148719	HP_0194	F44	48
1	44	2	2	0.00630514	0.0148719	HP_1361	L174	3
1	44	2	2	0.00630514	0.0148719	HP_0103	R478	3
1	44	2	2	0.00630514	0.0148719	HP_0025	K257	3
1	44	2	2	0.00630514	0.0148719	HP_0402	N429	3
1	44	2	2	0.00630514	0.0148719	HP_0834	M142	3
44	1	2	2	0.00630514	0.0148719	HP_1024	E248	49
1	44	2	2	0.00630514	0.0148719	HP_0843	V139	3
1	44	2	2	0.00630514	0.0148719	HP_0020	Y112	3
1	44	2	2	0.00630514	0.0148719	HP_1553	S91	3
1	44	2	2	0.00630514	0.0148719	HP_0048	A386	3
44	1	2	2	0.00630514	0.0148719	HP_0736	R258	49
44	1	2	2	0.00630514	0.0148719	HP_0736	K262	49
1	44	2	2	0.00630514	0.0148719	HP_1378	T13	4
44	1	2	2	0.00630514	0.0148719	HP_0655	V78	48
1	44	2	2	0.00630514	0.0148719	HP_0671	F176	3
1	44	2	2	0.00630514	0.0148719	HP_1225	I129	3
1	44	2	2	0.00630514	0.0148719	HP_1380	E137	3
1	44	2	2	0.00630514	0.0148719	HP_0734	D283	4
44	1	2	2	0.00630514	0.0148719	HP_1085	S104	48
1	44	2	2	0.00630514	0.0148719	HP_0360	A58	3
44	1	2	2	0.00630514	0.0148719	HP_1055	R218	49
1	44	2	2	0.00630514	0.0148719	HP_0358	V219	3
1	44	2	2	0.00630514	0.0148719	HP_0876	S447	4
1	44	2	2	0.00630514	0.0148719	HP_0519	R256	3
1	44	2	2	0.00630514	0.0148719	HP_0833	D160	5
1	44	2	2	0.00630514	0.0148719	HP_1032	N28	3
1	44	2	2	0.00630514	0.0148719	HP_0891	T75	3
44	1	2	2	0.00630514	0.0148719	HP_0358	M124	48
44	1	2	2	0.00630514	0.0148719	HP_0266	K207	49
1	44	2	2	0.00630514	0.0148719	HP_0839	R367	3
1	44	2	2	0.00630514	0.0148719	HP_0246	F216	3
1	44	2	2	0.00630514	0.0148719	HP_1513	L297	3
1	44	2	2	0.00630514	0.0148719	HP_1251	A201	3
44	1	2	2	0.00630514	0.0148719	HP_1468	M201	48
44	1	2	2	0.00630514	0.0148719	HP_0220	V301	49
1	44	2	2	0.00630514	0.0148719	HP_1468	T203	3
1	44	2	2	0.00630514	0.0148719	HP_0971	M1	3
1	44	2	2	0.00630514	0.0148719	HP_1514	R43	3
44	1	2	2	0.00630514	0.0148719	HP_0051	I280	49
44	1	2	2	0.00630514	0.0148719	HP_0617	T7	49
1	44	2	2	0.00630514	0.0148719	HP_0309	T3	3
44	1	2	2	0.00630514	0.0148719	HP_0269	M387	49
1	44	2	2	0.00630514	0.0148719	HP_1177	L412	3
1	44	2	2	0.00630514	0.0148719	HP_0506	L334	3
1	44	2	2	0.00630514	0.0148719	HP_0710	E18	3
1	44	2	2	0.00630514	0.0148719	HP_1224	A67	3
44	1	2	2	0.00630514	0.0148719	HP_1084	Q249	48
1	44	2	2	0.00630514	0.0148719	HP_0735	E105	3
1	44	2	2	0.00630514	0.0148719	HP_0844	H183	3
1	44	2	2	0.00630514	0.0148719	HP_1547	N787	3
44	1	2	2	0.00630514	0.0148719	HP_1121	E101	49
1	44	2	2	0.00630514	0.0148719	HP_1505	R148	3
1	44	2	2	0.00630514	0.0148719	HP_0671	S175	3
44	1	2	2	0.00630514	0.0148719	HP_0501	L610	49
1	44	2	2	0.00630514	0.0148719	HP_0941	D98	3
44	1	2	2	0.00630514	0.0148719	HP_0185	T109	49
44	1	2	2	0.00630514	0.0148719	HP_0025	L517	49
1	44	2	2	0.00630514	0.0148719	HP_r01	1517	3
10	35	4	0	0.00648173	0.00472446	HP_0926	V345	14
10	35	4	0	0.00648173	0.00472446	HP_0090	V79	14
5	40	3	1	0.00912875	0.0111669	HP_0547	M1087	8
40	5	1	3	0.00912875	0.0111669	HP_0527	L1296	43
5	40	3	1	0.00912875	0.0111669	HP_1167	K308	8
5	40	3	1	0.00912875	0.0111669	HP_0133	A89	9
40	5	1	3	0.00912875	0.0111669	HP_0928	R44	43
40	5	1	3	0.00912875	0.0111669	HP_0354	P536	44
5	40	3	1	0.00912875	0.0111669	HP_0617	G246	8
40	5	1	3	0.00912875	0.0111669	HP_0213	E165	44
33	12	0	4	0.01465	0.00858993	HP_1552	V201	36
33	12	0	4	0.01465	0.00858993	HP_1153	R759	35
33	12	0	4	0.01465	0.00858993	HP_0165	I15	35
6	39	3	1	0.0173772	0.016453	HP_1393	H324	9
39	6	1	3	0.0173772	0.016453	HP_0643	D158	43
6	39	3	1	0.0173772	0.016453	HP_0922	G2131	9
39	6	1	3	0.0173772	0.016453	HP_0596	F13	43
39	6	1	3	0.0173772	0.016453	HP_0745	N224	43
39	6	1	3	0.0173772	0.016453	HP_1051	S15	42
6	39	3	1	0.0173772	0.016453	HP_0679	A45	9
39	6	1	3	0.0173772	0.016453	HP_0322	K409	43
39	6	1	3	0.0173772	0.016453	HP_0724	G209	40
13	32	4	0	0.0205979	0.011233	HP_0819	R153	18
13	32	4	0	0.0205979	0.011233	HP_0049	T63	19
32	13	0	4	0.0205979	0.011233	HP_0942	T353	34
32	13	0	4	0.0205979	0.011233	HP_1483	L77	34
32	13	0	4	0.0205979	0.011233	HP_0842	V154	34
2	43	2	2	0.0253445	0.0288895	HP_0188	A11	4
43	2	2	2	0.0253445	0.0288895	HP_0099	Q176	47
43	2	2	2	0.0253445	0.0288895	HP_0312	L73	48
43	2	2	2	0.0253445	0.0288895	HP_0912	L144	48
2	43	2	2	0.0253445	0.0288895	HP_0117	P120	4
2	43	2	2	0.0253445	0.0288895	HP_0770	A12	4
2	43	2	2	0.0253445	0.0288895	HP_0864	K168	4
43	2	2	2	0.0253445	0.0288895	HP_1553	G151	48
43	2	2	2	0.0253445	0.0288895	HP_0937	G39	47
43	2	2	2	0.0253445	0.0288895	HP_0045	V261	47
2	43	2	2	0.0253445	0.0288895	HP_1553	Q94	4
43	2	2	2	0.0253445	0.0288895	HP_0554	G180	47
43	2	2	2	0.0253445	0.0288895	HP_1399	S222	48
43	2	2	2	0.0253445	0.0288895	HP_0099	I357	47
2	43	2	2	0.0253445	0.0288895	HP_1185	Q9	5
43	2	2	2	0.0253445	0.0288895	HP_1216	V137	48
43	2	2	2	0.0253445	0.0288895	HP_0679	H119	47
43	2	2	2	0.0253445	0.0288895	HP_0381	C159	48
43	2	2	2	0.0253445	0.0288895	HP_0464	S254	48
2	43	2	2	0.0253445	0.0288895	HP_1270	F87	5
43	2	2	2	0.0253445	0.0288895	HP_0041	L5	48
2	43	2	2	0.0253445	0.0288895	HP_0043	P281	4
43	2	2	2	0.0253445	0.0288895	HP_0095	V15	48
2	43	2	2	0.0253445	0.0288895	HP_1328	N158	4
43	2	2	2	0.0253445	0.0288895	HP_0034	I23	47
43	2	2	2	0.0253445	0.0288895	HP_1553	E857	48
2	43	2	2	0.0253445	0.0288895	HP_0320	A51	4
43	2	2	2	0.0253445	0.0288895	HP_1253	M44	48
2	43	2	2	0.0253445	0.0288895	HP_1198	A756	4
2	43	2	2	0.0253445	0.0288895	HP_0701	I683	4
2	43	2	2	0.0253445	0.0288895	HP_0762	K145	4
2	43	2	2	0.0253445	0.0288895	HP_0390	N157	4
43	2	2	2	0.0253445	0.0288895	HP_1216	N254	48
43	2	2	2	0.0253445	0.0288895	HP_0740	H407	47
43	2	2	2	0.0253445	0.0288895	HP_0361	L222	46
2	43	2	2	0.0253445	0.0288895	HP_1379	R386	4
2	43	2	2	0.0253445	0.0288895	HP_0911	A514	4
43	2	2	2	0.0253445	0.0288895	HP_0914	I379	48
2	43	2	2	0.0253445	0.0288895	HP_0246	A319	4
2	43	2	2	0.0253445	0.0288895	HP_0782	T422	4
43	2	2	2	0.0253445	0.0288895	HP_0255	G179	48
43	2	2	2	0.0253445	0.0288895	HP_0643	S281	48
43	2	2	2	0.0253445	0.0288895	HP_0133	V229	48
2	43	2	2	0.0253445	0.0288895	HP_0736	E353	4
2	43	2	2	0.0253445	0.0288895	HP_0686	D258	4
43	2	2	2	0.0253445	0.0288895	HP_0912	T277	47
2	43	2	2	0.0253445	0.0288895	HP_0295	A262	4
2	43	2	2	0.0253445	0.0288895	HP_1552	I214	4
2	43	2	2	0.0253445	0.0288895	HP_1084	A277	4
2	43	2	2	0.0253445	0.0288895	HP_1361	T180	5
43	2	2	2	0.0253445	0.0288895	HP_0580	R168	48
43	2	2	2	0.0253445	0.0288895	HP_0185	V174	47
2	43	2	2	0.0253445	0.0288895	HP_1177	G407	4
2	43	2	2	0.0253445	0.0288895	HP_0750	D199	4
2	43	2	2	0.0253445	0.0288895	HP_0087	I167	4
2	43	2	2	0.0253445	0.0288895	HP_1350	S56	4
2	43	2	2	0.0253445	0.0288895	HP_0836	P63	4
43	2	2	2	0.0253445	0.0288895	HP_1379	R348	47
2	43	2	2	0.0253445	0.0288895	HP_0025	E254	4
2	43	2	2	0.0253445	0.0288895	HP_1494	S83	4
2	43	2	2	0.0253445	0.0288895	HP_0111	Q94	4
2	43	2	2	0.0253445	0.0288895	HP_0249	I54	4
2	43	2	2	0.0253445	0.0288895	HP_1089	P237	4
2	43	2	2	0.0253445	0.0288895	HP_0111	N20	4
2	43	2	2	0.0253445	0.0288895	HP_0812	K164	4
43	2	2	2	0.0253445	0.0288895	HP_0466	I243	48
2	43	2	2	0.0253445	0.0288895	HP_0795	N398	4
2	43	2	2	0.0253445	0.0288895	HP_1335	V330	4
2	43	2	2	0.0253445	0.0288895	HP_0357	T129	4
43	2	2	2	0.0253445	0.0288895	HP_0575	T13	48
2	43	2	2	0.0253445	0.0288895	HP_0768	S245	4
2	43	2	2	0.0253445	0.0288895	HP_1051	C8	4
43	2	2	2	0.0253445	0.0288895	HP_0739	G89	48
2	43	2	2	0.0253445	0.0288895	HP_1017	A510	4
2	43	2	2	0.0253445	0.0288895	HP_0295	A764	4
2	43	2	2	0.0253445	0.0288895	HP_1084	A85	4
2	43	2	2	0.0253445	0.0288895	HP_0402	L384	5
2	43	2	2	0.0253445	0.0288895	HP_1018	I7	4
43	2	2	2	0.0253445	0.0288895	HP_1553	V460	48
2	43	2	2	0.0253445	0.0288895	HP_0313	V120	4
2	43	2	2	0.0253445	0.0288895	HP_1090	G178	4
2	43	2	2	0.0253445	0.0288895	HP_1101	V327	4
43	2	2	2	0.0253445	0.0288895	HP_0501	V614	48
2	43	2	2	0.0253445	0.0288895	HP_1222	G66	4
2	43	2	2	0.0253445	0.0288895	HP_0147	K268	5
2	43	2	2	0.0253445	0.0288895	HP_0786	A267	4
43	2	2	2	0.0253445	0.0288895	HP_0736	V116	46
43	2	2	2	0.0253445	0.0288895	HP_1350	L198	48
43	2	2	2	0.0253445	0.0288895	HP_0107	I86	47
2	43	2	2	0.0253445	0.0288895	HP_0394	S94	5
43	2	2	2	0.0253445	0.0288895	HP_1553	G158	48
2	43	2	2	0.0253445	0.0288895	HP_0940	A167	4
2	43	2	2	0.0253445	0.0288895	HP_0787	I255	4
43	2	2	2	0.0253445	0.0288895	HP_0358	T70	47
43	2	2	2	0.0253445	0.0288895	HP_1294	S155	47
2	43	2	2	0.0253445	0.0288895	HP_1156	M385	4
2	43	2	2	0.0253445	0.0288895	HP_0577	M1	4
43	2	2	2	0.0253445	0.0288895	HP_1124	I38	48
2	43	2	2	0.0253445	0.0288895	HP_1266	V57	4
2	43	2	2	0.0253445	0.0288895	HP_1266	A299	4
43	2	2	2	0.0253445	0.0288895	HP_0912	I148	48
43	2	2	2	0.0253445	0.0288895	HP_0655	I75	47
2	43	2	2	0.0253445	0.0288895	HP_1018	K3	4
2	43	2	2	0.0253445	0.0288895	HP_1555	D261	4
2	43	2	2	0.0253445	0.0288895	HP_1206	G578	4
43	2	2	2	0.0253445	0.0288895	HP_1553	A396	48
2	43	2	2	0.0253445	0.0288895	HP_0037	P297	6
2	43	2	2	0.0253445	0.0288895	HP_1216	L12	4
43	2	2	2	0.0253445	0.0288895	HP_0264	I236	48
43	2	2	2	0.0253445	0.0288895	HP_0912	T145	48
43	2	2	2	0.0253445	0.0288895	HP_1363	I123	48
2	43	2	2	0.0253445	0.0288895	HP_1161	S44	6
43	2	2	2	0.0253445	0.0288895	HP_0912	T280	47
43	2	2	2	0.0253445	0.0288895	HP_0845	V155	47
2	43	2	2	0.0253445	0.0288895	HP_1359	A86	4
2	43	2	2	0.0253445	0.0288895	HP_0629	A507	4
43	2	2	2	0.0253445	0.0288895	HP_0949	K50	48
2	43	2	2	0.0253445	0.0288895	HP_0554	P215	4
2	43	2	2	0.0253445	0.0288895	HP_0021	A76	4
43	2	2	2	0.0253445	0.0288895	HP_1553	K920	48
2	43	2	2	0.0253445	0.0288895	HP_1092	V208	4
2	43	2	2	0.0253445	0.0288895	HP_0600	N474	4
2	43	2	2	0.0253445	0.0288895	HP_1462	A33	5
43	2	2	2	0.0253445	0.0288895	HP_0643	T123	48
2	43	2	2	0.0253445	0.0288895	HP_0919	N514	4
2	43	2	2	0.0253445	0.0288895	HP_0004	R194	4
2	43	2	2	0.0253445	0.0288895	HP_0775	T545	4
43	2	2	2	0.0253445	0.0288895	HP_0912	S304	47
43	2	2	2	0.0253445	0.0288895	HP_1201	S224	47
43	2	2	2	0.0253445	0.0288895	HP_0036	K128	48
2	43	2	2	0.0253445	0.0288895	HP_1189	H288	5
43	2	2	2	0.0253445	0.0288895	HP_0911	C582	48
2	43	2	2	0.0253445	0.0288895	HP_0402	P665	4
43	2	2	2	0.0253445	0.0288895	HP_0266	D203	48
2	43	2	2	0.0253445	0.0288895	HP_0676	T87	4
43	2	2	2	0.0253445	0.0288895	HP_0783	N153	47
31	14	0	4	0.0279707	0.0144424	HP_1012	H3	33
31	14	0	4	0.0279707	0.0144424	HP_0117	E58	34
14	31	4	0	0.0279707	0.0144424	HP_0709	E257	20
38	7	1	3	0.0292847	0.0230795	HP_0959	I185	42
38	7	1	3	0.0292847	0.0230795	HP_0394	D66	42
38	7	1	3	0.0292847	0.0230795	HP_0417	T75	40
7	38	3	1	0.0292847	0.0230795	HP_0117	A270	10
7	38	3	1	0.0292847	0.0230795	HP_0890	H104	11
7	38	3	1	0.0292847	0.0230795	HP_1454	A208	10
38	7	1	3	0.0292847	0.0230795	HP_0313	R183	42
38	7	1	3	0.0292847	0.0230795	HP_1161	G82	41
7	38	3	1	0.0292847	0.0230795	HP_1449	A11	11
38	7	1	3	0.0292847	0.0230795	HP_0492	D166	40
38	7	1	3	0.0292847	0.0230795	HP_0782	F114	42
38	7	1	3	0.0292847	0.0230795	HP_0519	M153	41
38	7	1	3	0.0292847	0.0230795	HP_0183	H212	42
7	38	3	1	0.0292847	0.0230795	HP_0005	V42	11
38	7	1	3	0.0292847	0.0230795	HP_0003	E119	42
38	7	1	3	0.0292847	0.0230795	HP_1274	N301	40
7	38	3	1	0.0292847	0.0230795	HP_0476	A33	10
38	7	1	3	0.0292847	0.0230795	HP_0658	A373	41
7	38	3	1	0.0292847	0.0230795	HP_0219	L91	10
38	7	1	3	0.0292847	0.0230795	HP_1385	I116	42
38	7	1	3	0.0292847	0.0230795	HP_1303	L26	42
7	38	3	1	0.0292847	0.0230795	HP_0566	S261	10
7	38	3	1	0.0292847	0.0230795	HP_0021	R138	10
38	7	1	3	0.0292847	0.0230795	HP_0138	R227	42
30	15	0	4	0.0368858	0.0182937	HP_1012	L375	32
30	15	0	4	0.0368858	0.0182937	HP_0922	S112	32
30	15	0	4	0.0368858	0.0182937	HP_1141	E26	33
15	30	4	0	0.0368858	0.0182937	HP_1379	V73	19
30	15	0	4	0.0368858	0.0182937	HP_0960	N184	32
30	15	0	4	0.0368858	0.0182937	HP_1012	K2	32
30	15	0	4	0.0368858	0.0182937	HP_0039	A15	31
15	30	4	0	0.0368858	0.0182937	HP_0610	K783	20
37	8	1	3	0.0451464	0.0311503	HP_0103	A42	40
8	37	3	1	0.0451464	0.0311503	HP_0378	L641	13
8	37	3	1	0.0451464	0.0311503	HP_0690	I254	11
8	37	3	1	0.0451464	0.0311503	HP_0934	E154	12
8	37	3	1	0.0451464	0.0311503	HP_0610	D1733	12
8	37	3	1	0.0451464	0.0311503	HP_0860	E131	11
8	37	3	1	0.0451464	0.0311503	HP_0728	A163	11
8	37	3	1	0.0451464	0.0311503	HP_0137	M164	11
8	37	3	1	0.0451464	0.0311503	HP_0791	P98	11
37	8	1	3	0.0451464	0.0311503	HP_1399	L259	41
8	37	3	1	0.0451464	0.0311503	HP_0006	V3	13
37	8	1	3	0.0451464	0.0311503	HP_0640	H79	40
37	8	1	3	0.0451464	0.0311503	HP_1550	L361	39
8	37	3	1	0.0451464	0.0311503	HP_0598	T103	13
8	37	3	1	0.0451464	0.0311503	HP_0852	D216	12
37	8	1	3	0.0451464	0.0311503	HP_1468	L45	41
37	8	1	3	0.0451464	0.0311503	HP_0358	G323	39
8	37	3	1	0.0451464	0.0311503	HP_0972	V484	12
37	8	1	3	0.0451464	0.0311503	HP_0743	T103	39
37	8	1	3	0.0451464	0.0311503	HP_1470	V112	40
8	37	3	1	0.0451464	0.0311503	HP_1210	A54	11
37	8	1	3	0.0451464	0.0311503	HP_1165	D385	40
37	8	1	3	0.0451464	0.0311503	HP_1274	N267	40
37	8	1	3	0.0451464	0.0311503	HP_0394	V243	40
37	8	1	3	0.0451464	0.0311503	HP_0972	I538	39
29	16	0	4	0.0474459	0.0228671	HP_0844	Y146	31
29	16	0	4	0.0474459	0.0228671	HP_1023	A274	31
29	16	0	4	0.0474459	0.0228671	HP_1392	A251	31
16	29	4	0	0.0474459	0.0228671	HP_0786	Y133	20
16	29	4	0	0.0474459	0.0228671	HP_1265	G282	22
29	16	0	4	0.0474459	0.0228671	HP_0159	V213	31
29	16	0	4	0.0474459	0.0228671	HP_1553	E150	31
29	16	0	4	0.0474459	0.0228671	HP_1029	V106	32
16	29	4	0	0.0474459	0.0228671	HP_1122	A40	21
29	16	0	4	0.0474459	0.0228671	HP_0117	K56	32

## Sheet: Table 7_T
MT_Resistant	WT_Resistant	MT_Sensitive	WT_Sensitive	p.value (Chi squared)	p.value (Fisher's exact test)	Gene	Codon	No_MT
1	0	0	51	0.000408	0.0192308	HP_0944	H48	1
1	0	0	51	0.000408	0.0192308	HP_0969	V126	1
1	0	0	51	0.000408	0.0192308	HP_1237	A343	1
1	0	0	51	0.000408	0.0192308	HP_1148	K189	1
1	0	0	51	0.000408	0.0192308	HP_1573	K194	1
1	0	0	51	0.000408	0.0192308	HP_0038	Y13	1
1	0	0	51	0.000408	0.0192308	HP_1553	A373	1
0	1	51	0	0.000408	0.0192308	HP_1431	K79	51
1	0	0	51	0.000408	0.0192308	HP_1531	I5	1
1	0	0	51	0.000408	0.0192308	HP_0311	I84	1
1	0	0	51	0.000408	0.0192308	HP_0238	H349	1
1	0	0	51	0.000408	0.0192308	HP_0510	V59	1
1	0	0	51	0.000408	0.0192308	HP_0370	S154	1
0	1	51	0	0.000408	0.0192308	HP_0313	L131	51
1	0	0	51	0.000408	0.0192308	HP_1217	L49	1
1	0	0	51	0.000408	0.0192308	HP_0477	I20	1
1	0	0	51	0.000408	0.0192308	HP_0017	A591	1
1	0	0	51	0.000408	0.0192308	HP_0930	C88	1
1	0	0	51	0.000408	0.0192308	HP_0273	A153	1
1	0	0	51	0.000408	0.0192308	HP_0632	I231	1
1	0	0	51	0.000408	0.0192308	HP_0527	E640	1
1	0	0	51	0.000408	0.0192308	HP_0362	K261	1
1	0	0	51	0.000408	0.0192308	HP_1056	S96	1
1	0	0	51	0.000408	0.0192308	HP_1290	T91	1
1	0	0	51	0.000408	0.0192308	HP_1567	I131	1
1	0	0	51	0.000408	0.0192308	HP_1480	E304	1
1	0	0	51	0.000408	0.0192308	HP_0635	T89	1
0	1	51	0	0.000408	0.0192308	HP_1143	D395	51
1	0	0	51	0.000408	0.0192308	HP_0520	F68	1
1	0	0	51	0.000408	0.0192308	HP_1337	S171	1
1	0	0	51	0.000408	0.0192308	HP_1143	E72	1
1	0	0	51	0.000408	0.0192308	HP_0402	Q421	1
1	0	0	51	0.000408	0.0192308	HP_1191	Q116	1
1	0	0	51	0.000408	0.0192308	HP_0510	K240	1
1	0	0	51	0.000408	0.0192308	HP_0214	V288	1
1	0	0	51	0.000408	0.0192308	HP_0516	Q416	1
1	0	0	51	0.000408	0.0192308	HP_0292	K80	1
1	0	0	51	0.000408	0.0192308	HP_0104	K287	1
1	0	0	51	0.000408	0.0192308	HP_1548	T18	1
1	0	0	51	0.000408	0.0192308	HP_0509	N294	1
1	0	0	51	0.000408	0.0192308	HP_1272	V510	1
1	0	0	51	0.000408	0.0192308	HP_0929	H245	1
1	0	0	51	0.000408	0.0192308	HP_1259	V57	1
1	0	0	51	0.000408	0.0192308	HP_0931	S21	1
1	0	0	51	0.000408	0.0192308	HP_0264	T532	1
1	0	0	51	0.000408	0.0192308	HP_0858	L68	1
1	0	0	51	0.000408	0.0192308	HP_1526	T226	1
1	0	0	51	0.000408	0.0192308	HP_0640	C187	1
1	0	0	51	0.000408	0.0192308	HP_1065	D66	1
1	0	0	51	0.000408	0.0192308	HP_1308	A27	1
1	0	0	51	0.000408	0.0192308	HP_0701	S772	1
1	0	0	51	0.000408	0.0192308	HP_0589	V216	1
1	0	0	51	0.000408	0.0192308	HP_0224	K298	1
1	0	0	51	0.000408	0.0192308	HP_1273	F97	1
1	0	0	51	0.000408	0.0192308	HP_0250	E60	1
1	0	0	51	0.000408	0.0192308	HP_0742	A168	1
1	0	0	51	0.000408	0.0192308	HP_0255	K284	1
1	0	0	51	0.000408	0.0192308	HP_0897	K94	1
1	0	0	51	0.000408	0.0192308	HP_0358	S97	1
1	0	0	51	0.000408	0.0192308	HP_0773	R196	1
1	0	0	51	0.000408	0.0192308	HP_0474	L190	1
1	0	0	51	0.000408	0.0192308	HP_0281	S357	1
1	0	0	51	0.000408	0.0192308	HP_0931	V14	1
1	0	0	51	0.000408	0.0192308	HP_0586	I464	1
1	0	0	51	0.000408	0.0192308	HP_1057	F15	1
1	0	0	51	0.000408	0.0192308	HP_0088	A385	1
1	0	0	51	0.000408	0.0192308	HP_0396	K52	1
1	0	0	51	0.000408	0.0192308	HP_1553	E595	1
1	0	0	51	0.000408	0.0192308	HP_1299	R33	1
1	0	0	51	0.000408	0.0192308	HP_0292	S196	1
1	0	0	51	0.000408	0.0192308	HP_0663	K172	1
1	0	0	51	0.000408	0.0192308	HP_0100	N270	1
1	0	0	51	0.000408	0.0192308	HP_1017	V106	1
1	0	0	51	0.000408	0.0192308	HP_0976	L197	1
1	0	0	51	0.000408	0.0192308	HP_1017	E417	1
1	0	0	51	0.000408	0.0192308	HP_0729	K81	1
1	0	0	51	0.000408	0.0192308	HP_0512	K13	1
0	1	51	0	0.000408	0.0192308	HP_1118	N22	51
1	0	0	51	0.000408	0.0192308	HP_0797	M172	1
1	0	0	51	0.000408	0.0192308	HP_1501	R137	1
0	1	51	0	0.000408	0.0192308	HP_0497	V348	51
1	0	0	51	0.000408	0.0192308	HP_1089	H174	1
1	0	0	51	0.000408	0.0192308	HP_0207	E319	1
1	0	0	51	0.000408	0.0192308	HP_1266	I606	1
1	0	0	51	0.000408	0.0192308	HP_0755	K3	1
1	0	0	51	0.000408	0.0192308	HP_1307	M147	1
1	0	0	51	0.000408	0.0192308	HP_1452	D210	1
1	0	0	51	0.000408	0.0192308	HP_1106	T417	1
1	0	0	51	0.000408	0.0192308	HP_0580	P242	1
1	0	0	51	0.000408	0.0192308	HP_1156	S293	1
1	0	0	51	0.000408	0.0192308	HP_0628	N94	1
1	0	0	51	0.000408	0.0192308	HP_0597	T517	1
1	0	0	51	0.000408	0.0192308	HP_1059	M56	1
1	0	0	51	0.000408	0.0192308	HP_0757	M272	1
1	0	0	51	0.000408	0.0192308	HP_1062	R239	1
1	0	0	51	0.000408	0.0192308	HP_1475	H38	1
1	0	0	51	0.000408	0.0192308	HP_0524	F91	1
1	0	0	51	0.000408	0.0192308	HP_0959	G215	1
1	0	0	51	0.000408	0.0192308	HP_1532	Q48	1
1	0	0	51	0.000408	0.0192308	HP_0742	V173	1
1	0	0	51	0.000408	0.0192308	HP_0500	T258	1
1	0	0	51	0.000408	0.0192308	HP_1070	C21	1
1	0	0	51	0.000408	0.0192308	HP_0922	R1762	1
1	0	0	51	0.000408	0.0192308	HP_0610	D695	1
1	0	0	51	0.000408	0.0192308	HP_0258	L144	1
1	0	0	51	0.000408	0.0192308	HP_0213	P222	1
1	0	0	51	0.000408	0.0192308	HP_1266	K432	1
1	0	0	51	0.000408	0.0192308	HP_1477	N54	1
1	0	0	51	0.000408	0.0192308	HP_1058	L128	1
1	0	0	51	0.000408	0.0192308	HP_0554	S173	1
0	1	51	0	0.000408	0.0192308	HP_1143	A412	51
1	0	0	51	0.000408	0.0192308	HP_1274	E744	1
1	0	0	51	0.000408	0.0192308	HP_0089	V165	1
1	0	0	51	0.000408	0.0192308	HP_0912	A246	1
1	0	0	51	0.000408	0.0192308	HP_1386	M13	1
1	0	0	51	0.000408	0.0192308	HP_1481	E207	1
1	0	0	51	0.000408	0.0192308	HP_0252	V454	1
1	0	0	51	0.000408	0.0192308	HP_1547	F26	1
1	0	0	51	0.000408	0.0192308	HP_0617	A153	1
1	0	0	51	0.000408	0.0192308	HP_1201	V172	1
1	0	0	51	0.000408	0.0192308	HP_0826	N77	1
1	0	0	51	0.000408	0.0192308	HP_0633	T119	1
1	0	0	51	0.000408	0.0192308	HP_1121	R199	1
1	0	0	51	0.000408	0.0192308	HP_0183	K59	1
1	0	0	51	0.000408	0.0192308	HP_1158	K139	1
1	0	0	51	0.000408	0.0192308	HP_1227	V22	1
1	0	0	51	0.000408	0.0192308	HP_0779	D370	1
1	0	0	51	0.000408	0.0192308	HP_0858	V255	1
1	0	0	51	0.000408	0.0192308	HP_0621	T91	1
1	0	0	51	0.000408	0.0192308	HP_0195	G2	1
1	0	0	51	0.000408	0.0192308	HP_0633	V60	1
1	0	0	51	0.000408	0.0192308	HP_0026	E343	1
1	0	0	51	0.000408	0.0192308	HP_0972	I693	1
1	0	0	51	0.000408	0.0192308	HP_0294	Y254	1
1	0	0	51	0.000408	0.0192308	HP_0295	N302	1
1	0	0	51	0.000408	0.0192308	HP_0237	L135	1
1	0	0	51	0.000408	0.0192308	HP_0209	F17	1
1	0	0	51	0.000408	0.0192308	HP_0301	Q61	1
1	0	0	51	0.000408	0.0192308	HP_0615	S4	1
1	0	0	51	0.000408	0.0192308	HP_1378	F11	1
1	0	0	51	0.000408	0.0192308	HP_0476	V213	1
1	0	0	51	0.000408	0.0192308	HP_0123	A400	1
1	0	0	51	0.000408	0.0192308	HP_0310	H141	1
1	0	0	51	0.000408	0.0192308	HP_0358	L147	1
1	0	0	51	0.000408	0.0192308	HP_1026	T175	1
1	0	0	51	0.000408	0.0192308	HP_0188	K26	1
1	0	0	51	0.000408	0.0192308	HP_0580	S121	1
1	0	0	51	0.000408	0.0192308	HP_1101	K99	1
1	0	0	51	0.000408	0.0192308	HP_0096	V93	1
1	0	0	51	0.000408	0.0192308	HP_1328	E221	1
1	0	0	51	0.000408	0.0192308	HP_1451	N263	1
1	0	0	51	0.000408	0.0192308	HP_0322	P503	1
1	0	0	51	0.000408	0.0192308	HP_0769	S112	1
1	0	0	51	0.000408	0.0192308	HP_1479	A707	1
1	0	0	51	0.000408	0.0192308	HP_1449	T106	1
1	0	0	51	0.000408	0.0192308	HP_0832	E72	1
1	0	0	51	0.000408	0.0192308	HP_0494	V92	1
0	1	51	0	0.000408	0.0192308	HP_0387	L315	51
1	0	0	51	0.000408	0.0192308	HP_0347	V241	1
1	0	0	51	0.000408	0.0192308	HP_1543	G30	1
0	1	51	0	0.000408	0.0192308	HP_1527	T172	51
1	0	0	51	0.000408	0.0192308	HP_1191	I64	1
1	0	0	51	0.000408	0.0192308	HP_1248	D589	1
1	0	0	51	0.000408	0.0192308	HP_0871	K3	1
1	0	0	51	0.000408	0.0192308	HP_0983	K268	1
1	0	0	51	0.000408	0.0192308	HP_1443	A113	1
1	0	0	51	0.000408	0.0192308	HP_0296	E67	1
1	0	0	51	0.000408	0.0192308	HP_0597	N562	1
1	0	0	51	0.000408	0.0192308	HP_1258	R114	1
1	0	0	51	0.000408	0.0192308	HP_0843	I44	1
1	0	0	51	0.000408	0.0192308	HP_0209	Y23	1
1	0	0	51	0.000408	0.0192308	HP_1107	I18	1
1	0	0	51	0.000408	0.0192308	HP_0286	N410	1
1	0	0	51	0.000408	0.0192308	HP_0726	S276	1
1	0	0	51	0.000408	0.0192308	HP_1440	T144	1
1	0	0	51	0.000408	0.0192308	HP_0478	A237	1
1	0	0	51	0.000408	0.0192308	HP_1271	F137	1
1	0	0	51	0.000408	0.0192308	HP_0511	S7	1
1	0	0	51	0.000408	0.0192308	HP_0749	V158	1
1	0	0	51	0.000408	0.0192308	HP_0033	A174	1
1	0	0	51	0.000408	0.0192308	HP_0696	R757	1
1	0	0	51	0.000408	0.0192308	HP_1361	F276	1
1	0	0	51	0.000408	0.0192308	HP_1090	T598	1
1	0	0	51	0.000408	0.0192308	HP_0376	E264	1
1	0	0	51	0.000408	0.0192308	HP_0465	A485	1
1	0	0	51	0.000408	0.0192308	HP_1565	P468	1
1	0	0	51	0.000408	0.0192308	HP_1232	P73	1
1	0	0	51	0.000408	0.0192308	HP_0223	N124	1
1	0	0	51	0.000408	0.0192308	HP_0237	K208	1
1	0	0	51	0.000408	0.0192308	HP_1021	S235	1
1	0	0	51	0.000408	0.0192308	HP_0501	S175	1
1	0	0	51	0.000408	0.0192308	HP_0958	K154	1
1	0	0	51	0.000408	0.0192308	HP_0038	K4	1
1	0	0	51	0.000408	0.0192308	HP_1562	F65	1
1	0	0	51	0.000408	0.0192308	HP_1053	V70	1
1	0	0	51	0.000408	0.0192308	HP_1474	A46	1
1	0	0	51	0.000408	0.0192308	HP_1543	A33	1
1	0	0	51	0.000408	0.0192308	HP_0322	Q34	1
1	0	0	51	0.000408	0.0192308	HP_0662	K217	1
0	1	51	0	0.000408	0.0192308	HP_1299	T154	51
1	0	0	51	0.000408	0.0192308	HP_0826	S207	1
1	0	0	51	0.000408	0.0192308	HP_1501	L48	1
1	0	0	51	0.000408	0.0192308	HP_1393	A264	1
1	0	0	51	0.000408	0.0192308	HP_0774	P247	1
1	0	0	51	0.000408	0.0192308	HP_0615	N73	1
1	0	0	51	0.000408	0.0192308	HP_0295	T127	1
1	0	0	51	0.000408	0.0192308	HP_0675	V208	1
1	0	0	51	0.000408	0.0192308	HP_0877	I28	1
1	0	0	51	0.000408	0.0192308	HP_0931	K145	1
1	0	0	51	0.000408	0.0192308	HP_0259	S344	1
1	0	0	51	0.000408	0.0192308	HP_0622	A24	1
1	0	0	51	0.000408	0.0192308	HP_0527	R1327	1
0	1	51	0	0.000408	0.0192308	HP_1513	R237	51
1	0	0	51	0.000408	0.0192308	HP_0833	D150	1
1	0	0	51	0.000408	0.0192308	HP_0773	D229	1
1	0	0	51	0.000408	0.0192308	HP_0090	G160	1
1	0	0	51	0.000408	0.0192308	HP_0224	K330	1
1	0	0	51	0.000408	0.0192308	HP_1191	H343	1
1	0	0	51	0.000408	0.0192308	HP_0236	L27	1
0	1	51	0	0.000408	0.0192308	HP_0726	G68	51
1	0	0	51	0.000408	0.0192308	HP_0265	K202	1
1	0	0	51	0.000408	0.0192308	HP_0891	Y165	1
1	0	0	51	0.000408	0.0192308	HP_0884	E107	1
1	0	0	51	0.000408	0.0192308	HP_0233	L105	1
1	0	0	51	0.000408	0.0192308	HP_0947	M116	1
1	0	0	51	0.000408	0.0192308	HP_0746	V241	1
1	0	0	51	0.000408	0.0192308	HP_1254	E127	1
1	0	0	51	0.000408	0.0192308	HP_0615	A488	1
1	0	0	51	0.000408	0.0192308	HP_0114	N128	1
1	0	0	51	0.000408	0.0192308	HP_1266	K728	1
1	0	0	51	0.000408	0.0192308	HP_1179	S316	1
1	0	0	51	0.000408	0.0192308	HP_0101	A148	1
1	0	0	51	0.000408	0.0192308	HP_1554	E264	1
1	0	0	51	0.000408	0.0192308	HP_1527	V412	1
1	0	0	51	0.000408	0.0192308	HP_0818	K87	1
1	0	0	51	0.000408	0.0192308	HP_0863	S106	1
1	0	0	51	0.000408	0.0192308	HP_0142	L172	1
1	0	0	51	0.000408	0.0192308	HP_0407	V113	1
1	0	0	51	0.000408	0.0192308	HP_0728	K126	1
1	0	0	51	0.000408	0.0192308	HP_0164	A140	1
1	0	0	51	0.000408	0.0192308	HP_0217	G9	1
1	0	0	51	0.000408	0.0192308	HP_0970	V81	1
1	0	0	51	0.000408	0.0192308	HP_0140	E189	1
1	0	0	51	0.000408	0.0192308	HP_0623	E85	1
1	0	0	51	0.000408	0.0192308	HP_0056	A692	1
1	0	0	51	0.000408	0.0192308	HP_0585	E78	1
1	0	0	51	0.000408	0.0192308	HP_1474	L28	1
1	0	0	51	0.000408	0.0192308	HP_0506	N395	1
1	0	0	51	0.000408	0.0192308	HP_0517	L178	1
1	0	0	51	0.000408	0.0192308	HP_0295	G536	1
1	0	0	51	0.000408	0.0192308	HP_1503	M65	1
1	0	0	51	0.000408	0.0192308	HP_0752	C673	1
1	0	0	51	0.000408	0.0192308	HP_0522	T7	1
1	0	0	51	0.000408	0.0192308	HP_0306	K154	1
1	0	0	51	0.000408	0.0192308	HP_1021	T52	1
1	0	0	51	0.000408	0.0192308	HP_1157	L1061	1
1	0	0	51	0.000408	0.0192308	HP_1349	M104	1
1	0	0	51	0.000408	0.0192308	HP_1127	N75	1
1	0	0	51	0.000408	0.0192308	HP_1329	L188	1
1	0	0	51	0.000408	0.0192308	HP_0654	V118	1
0	1	51	0	0.000408	0.0192308	HP_1191	E340	51
1	0	0	51	0.000408	0.0192308	HP_1168	V462	1
1	0	0	51	0.000408	0.0192308	HP_0871	S82	1
1	0	0	51	0.000408	0.0192308	HP_1361	S31	1
1	0	0	51	0.000408	0.0192308	HP_0825	R226	1
1	0	0	51	0.000408	0.0192308	HP_1377	E102	1
1	0	0	51	0.000408	0.0192308	HP_0805	K163	1
1	0	0	51	0.000408	0.0192308	HP_1200	E116	1
1	0	0	51	0.000408	0.0192308	HP_0240	D301	1
1	0	0	51	0.000408	0.0192308	HP_0051	A172	1
1	0	0	51	0.000408	0.0192308	HP_1206	G159	1
1	0	0	51	0.000408	0.0192308	HP_1460	P1050	1
1	0	0	51	0.000408	0.0192308	HP_0792	G401	1
1	0	0	51	0.000408	0.0192308	HP_0380	H44	1
1	0	0	51	0.000408	0.0192308	HP_0710	I6	1
1	0	0	51	0.000408	0.0192308	HP_0666	T59	1
1	0	0	51	0.000408	0.0192308	HP_0931	I13	1
1	0	0	51	0.000408	0.0192308	HP_1220	V117	1
1	0	0	51	0.000408	0.0192308	HP_0701	P222	1
1	0	0	51	0.000408	0.0192308	HP_0890	K78	1
1	0	0	51	0.000408	0.0192308	HP_0222	N51	1
1	0	0	51	0.000408	0.0192308	HP_1184	A103	1
1	0	0	51	0.000408	0.0192308	HP_1355	H174	1
1	0	0	51	0.000408	0.0192308	HP_0565	M124	1
1	0	0	51	0.000408	0.0192308	HP_1553	K496	1
1	0	0	51	0.000408	0.0192308	HP_0683	E76	1
1	0	0	51	0.000408	0.0192308	HP_1241	D208	1
1	0	0	51	0.000408	0.0192308	HP_0581	I338	1
1	0	0	51	0.000408	0.0192308	HP_0696	D150	1
1	0	0	51	0.000408	0.0192308	HP_0044	N178	1
1	0	0	51	0.000408	0.0192308	HP_1114	V225	1
1	0	0	51	0.000408	0.0192308	HP_1447	L19	1
1	0	0	51	0.000408	0.0192308	HP_0825	K206	1
1	0	0	51	0.000408	0.0192308	HP_1144	C84	1
1	0	0	51	0.000408	0.0192308	HP_0113	G44	1
1	0	0	51	0.000408	0.0192308	HP_1198	A789	1
1	0	0	51	0.000408	0.0192308	HP_0246	M287	1
1	0	0	51	0.000408	0.0192308	HP_0415	K147	1
1	0	0	51	0.000408	0.0192308	HP_0600	S520	1
1	0	0	51	0.000408	0.0192308	HP_0779	H383	1
1	0	0	51	0.000408	0.0192308	HP_0246	I341	1
1	0	0	51	0.000408	0.0192308	HP_0723	S20	1
1	0	0	51	0.000408	0.0192308	HP_1248	V477	1
1	0	0	51	0.000408	0.0192308	HP_0937	S2	1
1	0	0	51	0.000408	0.0192308	HP_0935	I135	1
1	0	0	51	0.000408	0.0192308	HP_0469	R153	1
1	0	0	51	0.000408	0.0192308	HP_0100	K77	1
1	0	0	51	0.000408	0.0192308	HP_1331	V73	1
1	0	0	51	0.000408	0.0192308	HP_1547	N409	1
1	0	0	51	0.000408	0.0192308	HP_0380	L291	1
1	0	0	51	0.000408	0.0192308	HP_1148	S84	1
1	0	0	51	0.000408	0.0192308	HP_0658	S300	1
1	0	0	51	0.000408	0.0192308	HP_0333	K71	1
1	0	0	51	0.000408	0.0192308	HP_1052	I70	1
1	0	0	51	0.000408	0.0192308	HP_0022	S93	1
1	0	0	51	0.000408	0.0192308	HP_1577	V37	1
1	0	0	51	0.000408	0.0192308	HP_0496	S118	1
1	0	0	51	0.000408	0.0192308	HP_1077	V312	1
1	0	0	51	0.000408	0.0192308	HP_0783	A12	1
1	0	0	51	0.000408	0.0192308	HP_1363	I401	1
0	1	51	0	0.000408	0.0192308	HP_0411	R66	51
1	0	0	51	0.000408	0.0192308	HP_0922	I1493	1
1	0	0	51	0.000408	0.0192308	HP_1166	A157	1
1	0	0	51	0.000408	0.0192308	HP_1077	A97	1
1	0	0	51	0.000408	0.0192308	HP_0158	L273	1
1	0	0	51	0.000408	0.0192308	HP_0686	G167	1
1	0	0	51	0.000408	0.0192308	HP_1034	I249	1
1	0	0	51	0.000408	0.0192308	HP_1241	A102	1
1	0	0	51	0.000408	0.0192308	HP_0927	R122	1
1	0	0	51	0.000408	0.0192308	HP_0821	S14	1
1	0	0	51	0.000408	0.0192308	HP_1155	T156	1
1	0	0	51	0.000408	0.0192308	HP_0911	I185	1
1	0	0	51	0.000408	0.0192308	HP_0399	G115	1
1	0	0	51	0.000408	0.0192308	HP_0098	T404	1
1	0	0	51	0.000408	0.0192308	HP_0972	K325	1
1	0	0	51	0.000408	0.0192308	HP_1393	S251	1
1	0	0	51	0.000408	0.0192308	HP_1063	P94	1
1	0	0	51	0.000408	0.0192308	HP_1271	S203	1
1	0	0	51	0.000408	0.0192308	HP_1149	K178	1
1	0	0	51	0.000408	0.0192308	HP_1234	I160	1
1	0	0	51	0.000408	0.0192308	HP_1229	M65	1
1	0	0	51	0.000408	0.0192308	HP_0839	D315	1
1	0	0	51	0.000408	0.0192308	HP_0922	L2474	1
1	0	0	51	0.000408	0.0192308	HP_0464	S649	1
1	0	0	51	0.000408	0.0192308	HP_0311	E102	1
0	1	51	0	0.000408	0.0192308	HP_0464	K178	51
1	0	0	51	0.000408	0.0192308	HP_1511	S87	1
1	0	0	51	0.000408	0.0192308	HP_0957	K113	1
1	0	0	51	0.000408	0.0192308	HP_0931	Q111	1
1	0	0	51	0.000408	0.0192308	HP_0405	P183	1
1	0	0	51	0.000408	0.0192308	HP_0186	R31	1
1	0	0	51	0.000408	0.0192308	HP_0665	Q378	1
1	0	0	51	0.000408	0.0192308	HP_0205	D510	1
1	0	0	51	0.000408	0.0192308	HP_0822	P334	1
1	0	0	51	0.000408	0.0192308	HP_0480	N391	1
1	0	0	51	0.000408	0.0192308	HP_1039	A208	1
0	1	51	0	0.000408	0.0192308	HP_0497	Y364	51
1	0	0	51	0.000408	0.0192308	HP_1226	S339	1
1	0	0	51	0.000408	0.0192308	HP_0642	A70	1
1	0	0	51	0.000408	0.0192308	HP_1112	T65	1
1	0	0	51	0.000408	0.0192308	HP_0070	F37	1
1	0	0	51	0.000408	0.0192308	HP_0146	T20	1
1	0	0	51	0.000408	0.0192308	HP_0313	A318	1
1	0	0	51	0.000408	0.0192308	HP_0906	H89	1
1	0	0	51	0.000408	0.0192308	HP_0094	A152	1
1	0	0	51	0.000408	0.0192308	HP_0421	H150	1
1	0	0	51	0.000408	0.0192308	HP_0230	I2	1
1	0	0	51	0.000408	0.0192308	HP_1529	T194	1
1	0	0	51	0.000408	0.0192308	HP_0048	K10	1
1	0	0	51	0.000408	0.0192308	HP_0133	R387	1
1	0	0	51	0.000408	0.0192308	HP_1454	G302	1
1	0	0	51	0.000408	0.0192308	HP_1072	M202	1
1	0	0	51	0.000408	0.0192308	HP_0863	L265	1
1	0	0	51	0.000408	0.0192308	HP_1284	H159	1
1	0	0	51	0.000408	0.0192308	HP_0048	V84	1
1	0	0	51	0.000408	0.0192308	HP_0094	L75	1
1	0	0	51	0.000408	0.0192308	HP_1428	L165	1
1	0	0	51	0.000408	0.0192308	HP_0397	A419	1
1	0	0	51	0.000408	0.0192308	HP_1275	S379	1
1	0	0	51	0.000408	0.0192308	HP_1487	L191	1
1	0	0	51	0.000408	0.0192308	HP_0193	G238	1
1	0	0	51	0.000408	0.0192308	HP_1157	V482	1
1	0	0	51	0.000408	0.0192308	HP_0415	E507	1
1	0	0	51	0.000408	0.0192308	HP_0922	G350	1
1	0	0	51	0.000408	0.0192308	HP_0229	L264	1
1	0	0	51	0.000408	0.0192308	HP_0528	G16	1
1	0	0	51	0.000408	0.0192308	HP_0272	W37	1
1	0	0	51	0.000408	0.0192308	HP_0586	D85	1
1	0	0	51	0.000408	0.0192308	HP_1059	L324	1
1	0	0	51	0.000408	0.0192308	HP_0279	V244	1
1	0	0	51	0.000408	0.0192308	HP_1510	N44	1
1	0	0	51	0.000408	0.0192308	HP_0710	T339	1
1	0	0	51	0.000408	0.0192308	HP_0308	Q60	1
1	0	0	51	0.000408	0.0192308	HP_1053	H77	1
1	0	0	51	0.000408	0.0192308	HP_1574	A181	1
1	0	0	51	0.000408	0.0192308	HP_0219	T111	1
1	0	0	51	0.000408	0.0192308	HP_0217	K54	1
1	0	0	51	0.000408	0.0192308	HP_1241	N207	1
1	0	0	51	0.000408	0.0192308	HP_0185	S45	1
1	0	0	51	0.000408	0.0192308	HP_1068	A103	1
1	0	0	51	0.000408	0.0192308	HP_1349	I361	1
1	0	0	51	0.000408	0.0192308	HP_0749	M164	1
1	0	0	51	0.000408	0.0192308	HP_0178	D287	1
1	0	0	51	0.000408	0.0192308	HP_0700	V6	1
1	0	0	51	0.000408	0.0192308	HP_1134	A64	1
1	0	0	51	0.000408	0.0192308	HP_1026	R250	1
1	0	0	51	0.000408	0.0192308	HP_1088	E284	1
1	0	0	51	0.000408	0.0192308	HP_1099	V18	1
1	0	0	51	0.000408	0.0192308	HP_0478	Y316	1
1	0	0	51	0.000408	0.0192308	HP_0779	A438	1
1	0	0	51	0.000408	0.0192308	HP_1038	N160	1
1	0	0	51	0.000408	0.0192308	HP_0049	V216	1
1	0	0	51	0.000408	0.0192308	HP_1259	A44	1
1	0	0	51	0.000408	0.0192308	HP_0228	S198	1
1	0	0	51	0.000408	0.0192308	HP_0731	T253	1
1	0	0	51	0.000408	0.0192308	HP_1406	E72	1
1	0	0	51	0.000408	0.0192308	HP_1088	V514	1
1	0	0	51	0.000408	0.0192308	HP_0163	V255	1
1	0	0	51	0.000408	0.0192308	HP_0884	Q318	1
1	0	0	51	0.000408	0.0192308	HP_1350	M427	1
1	0	0	51	0.000408	0.0192308	HP_1275	I362	1
0	1	51	0	0.000408	0.0192308	HP_1228	A22	51
1	0	0	51	0.000408	0.0192308	HP_0123	L249	1
1	0	0	51	0.000408	0.0192308	HP_0522	V69	1
1	0	0	51	0.000408	0.0192308	HP_1143	K78	1
1	0	0	51	0.000408	0.0192308	HP_0464	N612	1
1	0	0	51	0.000408	0.0192308	HP_1062	L61	1
1	0	0	51	0.000408	0.0192308	HP_0348	K390	1
1	0	0	51	0.000408	0.0192308	HP_1391	E63	1
1	0	0	51	0.000408	0.0192308	HP_0907	D187	1
1	0	0	51	0.000408	0.0192308	HP_1044	V10	1
1	0	0	51	0.000408	0.0192308	HP_0274	V104	1
1	0	0	51	0.000408	0.0192308	HP_0597	V27	1
1	0	0	51	0.000408	0.0192308	HP_1328	D235	1
1	0	0	51	0.000408	0.0192308	HP_0768	N178	1
1	0	0	51	0.000408	0.0192308	HP_0357	T73	1
1	0	0	51	0.000408	0.0192308	HP_0107	A82	1
1	0	0	51	0.000408	0.0192308	HP_1379	A709	1
1	0	0	51	0.000408	0.0192308	HP_0478	A243	1
1	0	0	51	0.000408	0.0192308	HP_1293	P134	1
1	0	0	51	0.000408	0.0192308	HP_1014	E242	1
1	0	0	51	0.000408	0.0192308	HP_0595	S289	1
1	0	0	51	0.000408	0.0192308	HP_0723	S25	1
1	0	0	51	0.000408	0.0192308	HP_0803	H262	1
1	0	0	51	0.000408	0.0192308	HP_0717	T140	1
1	0	0	51	0.000408	0.0192308	HP_1241	I44	1
1	0	0	51	0.000408	0.0192308	HP_0947	V117	1
1	0	0	51	0.000408	0.0192308	HP_0220	I15	1
1	0	0	51	0.000408	0.0192308	HP_1153	A850	1
1	0	0	51	0.000408	0.0192308	HP_0863	Q406	1
1	0	0	51	0.000408	0.0192308	HP_0235	A118	1
1	0	0	51	0.000408	0.0192308	HP_0643	E238	1
1	0	0	51	0.000408	0.0192308	HP_0497	L149	1
1	0	0	51	0.000408	0.0192308	HP_1178	D130	1
1	0	0	51	0.000408	0.0192308	HP_0931	H25	1
1	0	0	51	0.000408	0.0192308	HP_1050	H176	1
1	0	0	51	0.000408	0.0192308	HP_1532	T416	1
1	0	0	51	0.000408	0.0192308	HP_1221	N3	1
1	0	0	51	0.000408	0.0192308	HP_0055	S493	1
1	0	0	51	0.000408	0.0192308	HP_0137	V131	1
1	0	0	51	0.000408	0.0192308	HP_1321	T157	1
1	0	0	51	0.000408	0.0192308	HP_1345	S143	1
1	0	0	51	0.000408	0.0192308	HP_0745	I24	1
1	0	0	51	0.000408	0.0192308	HP_1552	A304	1
1	0	0	51	0.000408	0.0192308	HP_0283	Q221	1
1	0	0	51	0.000408	0.0192308	HP_0796	L160	1
1	0	0	51	0.000408	0.0192308	HP_0048	E85	1
1	0	0	51	0.000408	0.0192308	HP_0561	M150	1
1	0	0	51	0.000408	0.0192308	HP_0610	V772	1
1	0	0	51	0.000408	0.0192308	HP_0137	K72	1
1	0	0	51	0.000408	0.0192308	HP_0664	S166	1
1	0	0	51	0.000408	0.0192308	HP_1041	R5	1
1	0	0	51	0.000408	0.0192308	HP_0244	S47	1
1	0	0	51	0.000408	0.0192308	HP_0123	S605	1
1	0	0	51	0.000408	0.0192308	HP_1357	P155	1
1	0	0	51	0.000408	0.0192308	HP_1089	Y713	1
1	0	0	51	0.000408	0.0192308	HP_1253	E248	1
1	0	0	51	0.000408	0.0192308	HP_0218	K183	1
1	0	0	51	0.000408	0.0192308	HP_1501	D252	1
1	0	0	51	0.000408	0.0192308	HP_0952	T127	1
1	0	0	51	0.000408	0.0192308	HP_0645	A70	1
1	0	0	51	0.000408	0.0192308	HP_0318	N109	1
1	0	0	51	0.000408	0.0192308	HP_0394	Q62	1
1	0	0	51	0.000408	0.0192308	HP_1232	L312	1
1	0	0	51	0.000408	0.0192308	HP_0646	S87	1
1	0	0	51	0.000408	0.0192308	HP_1285	T95	1
1	0	0	51	0.000408	0.0192308	HP_0464	Q615	1
1	0	0	51	0.000408	0.0192308	HP_0238	D302	1
1	0	0	51	0.000408	0.0192308	HP_0768	V150	1
1	0	0	51	0.000408	0.0192308	HP_1020	V131	1
1	0	0	51	0.000408	0.0192308	HP_0013	D109	1
1	0	0	51	0.000408	0.0192308	HP_1479	S566	1
1	0	0	51	0.000408	0.0192308	HP_1428	K308	1
1	0	0	51	0.000408	0.0192308	HP_0363	H20	1
1	0	0	51	0.000408	0.0192308	HP_1451	V200	1
1	0	0	51	0.000408	0.0192308	HP_0791	K39	1
1	0	0	51	0.000408	0.0192308	HP_1480	N79	1
1	0	0	51	0.000408	0.0192308	HP_0187	Y49	1
1	0	0	51	0.000408	0.0192308	HP_0861	M65	1
1	0	0	51	0.000408	0.0192308	HP_1312	R41	1
1	0	0	51	0.000408	0.0192308	HP_0005	T96	1
1	0	0	51	0.000408	0.0192308	HP_0499	F85	1
1	0	0	51	0.000408	0.0192308	HP_0290	K22	1
1	0	0	51	0.000408	0.0192308	HP_1201	V124	1
1	0	0	51	0.000408	0.0192308	HP_0406	N73	1
1	0	0	51	0.000408	0.0192308	HP_0093	E74	1
1	0	0	51	0.000408	0.0192308	HP_0247	P9	1
1	0	0	51	0.000408	0.0192308	HP_1373	M235	1
1	0	0	51	0.000408	0.0192308	HP_0828	H226	1
1	0	0	51	0.000408	0.0192308	HP_0922	G132	1
1	0	0	51	0.000408	0.0192308	HP_0382	V314	1
1	0	0	51	0.000408	0.0192308	HP_0250	A506	1
1	0	0	51	0.000408	0.0192308	HP_1559	K12	1
1	0	0	51	0.000408	0.0192308	HP_1430	I683	1
1	0	0	51	0.000408	0.0192308	HP_1218	T257	1
1	0	0	51	0.000408	0.0192308	HP_0517	S175	1
1	0	0	51	0.000408	0.0192308	HP_0586	V854	1
1	0	0	51	0.000408	0.0192308	HP_0480	E191	1
1	0	0	51	0.000408	0.0192308	HP_1089	D742	1
1	0	0	51	0.000408	0.0192308	HP_0568	A228	1
1	0	0	51	0.000408	0.0192308	HP_0506	P123	1
1	0	0	51	0.000408	0.0192308	HP_0485	P193	1
1	0	0	51	0.000408	0.0192308	HP_1453	G721	1
1	0	0	51	0.000408	0.0192308	HP_0566	V262	1
1	0	0	51	0.000408	0.0192308	HP_0646	A117	1
1	0	0	51	0.000408	0.0192308	HP_0553	S203	1
1	0	0	51	0.000408	0.0192308	HP_0746	T11	1
1	0	0	51	0.000408	0.0192308	HP_0087	I218	1
1	0	0	51	0.000408	0.0192308	HP_1356	V321	1
1	0	0	51	0.000408	0.0192308	HP_1090	P3	1
1	0	0	51	0.000408	0.0192308	HP_1090	S184	1
1	0	0	51	0.000408	0.0192308	HP_0293	S261	1
1	0	0	51	0.000408	0.0192308	HP_0494	L71	1
1	0	0	51	0.000408	0.0192308	HP_0212	D235	1
1	0	0	51	0.000408	0.0192308	HP_0073	K114	1
1	0	0	51	0.000408	0.0192308	HP_0922	G2039	1
0	1	51	0	0.000408	0.0192308	HP_1513	V249	51
1	0	0	51	0.000408	0.0192308	HP_1220	L167	1
1	0	0	51	0.000408	0.0192308	HP_0230	V221	1
1	0	0	51	0.000408	0.0192308	HP_0056	G447	1
1	0	0	51	0.000408	0.0192308	HP_1020	N310	1
1	0	0	51	0.000408	0.0192308	HP_0017	S28	1
1	0	0	51	0.000408	0.0192308	HP_0727	E128	1
1	0	0	51	0.000408	0.0192308	HP_1547	S364	1
1	0	0	51	0.000408	0.0192308	HP_0077	I161	1
1	0	0	51	0.000408	0.0192308	HP_0876	I655	1
1	0	1	50	0.0153753	0.0384615	HP_1489	E160	2
0	1	50	1	0.0153753	0.0384615	HP_1281	D41	50
0	1	50	1	0.0153753	0.0384615	HP_0478	M357	50
1	0	1	50	0.0153753	0.0384615	HP_1470	K317	2
1	0	1	50	0.0153753	0.0384615	HP_0122	K41	2
1	0	1	50	0.0153753	0.0384615	HP_0323	F5	2
0	1	50	1	0.0153753	0.0384615	HP_0898	N244	50
1	0	1	50	0.0153753	0.0384615	HP_1089	S688	2
1	0	1	50	0.0153753	0.0384615	HP_0568	S208	2
1	0	1	50	0.0153753	0.0384615	HP_1495	K217	2
1	0	1	50	0.0153753	0.0384615	HP_1311	V30	2
1	0	1	50	0.0153753	0.0384615	HP_1241	D596	2
1	0	1	50	0.0153753	0.0384615	HP_1091	T217	2
1	0	1	50	0.0153753	0.0384615	HP_1178	V73	2
1	0	1	50	0.0153753	0.0384615	HP_0080	M524	2
0	1	50	1	0.0153753	0.0384615	HP_0566	H139	50
1	0	1	50	0.0153753	0.0384615	HP_1121	A311	2
1	0	1	50	0.0153753	0.0384615	HP_1021	K241	2
1	0	1	50	0.0153753	0.0384615	HP_0358	L71	2
1	0	1	50	0.0153753	0.0384615	HP_1453	T106	2
1	0	1	50	0.0153753	0.0384615	HP_1062	T96	2
1	0	1	50	0.0153753	0.0384615	HP_1113	G191	2
1	0	1	50	0.0153753	0.0384615	HP_0609	T1161	2
1	0	1	50	0.0153753	0.0384615	HP_0497	Y333	2
1	0	1	50	0.0153753	0.0384615	HP_0387	I261	2
1	0	1	50	0.0153753	0.0384615	HP_1512	N753	2
1	0	1	50	0.0153753	0.0384615	HP_0149	N73	2
0	1	50	1	0.0153753	0.0384615	HP_1090	V361	50
1	0	1	50	0.0153753	0.0384615	HP_0116	S240	2
1	0	1	50	0.0153753	0.0384615	HP_0746	A331	2
1	0	1	50	0.0153753	0.0384615	HP_0791	N407	2
1	0	1	50	0.0153753	0.0384615	HP_1457	V21	2
1	0	1	50	0.0153753	0.0384615	HP_1247	L298	2
1	0	1	50	0.0153753	0.0384615	HP_0731	G347	2
1	0	1	50	0.0153753	0.0384615	HP_1348	D137	2
1	0	1	50	0.0153753	0.0384615	HP_0021	F53	2
1	0	1	50	0.0153753	0.0384615	HP_0036	R121	2
1	0	1	50	0.0153753	0.0384615	HP_0293	H329	2
1	0	1	50	0.0153753	0.0384615	HP_1507	K142	2
0	1	50	1	0.0153753	0.0384615	HP_1562	D42	50
0	1	50	1	0.0153753	0.0384615	HP_0872	P25	50
1	0	1	50	0.0153753	0.0384615	HP_0522	A273	2
1	0	1	50	0.0153753	0.0384615	HP_0597	G591	2
0	1	50	1	0.0153753	0.0384615	HP_1118	E57	50
1	0	1	50	0.0153753	0.0384615	HP_0580	Y120	2
1	0	1	50	0.0153753	0.0384615	HP_0577	K22	2
1	0	1	50	0.0153753	0.0384615	HP_1330	I9	2
1	0	1	50	0.0153753	0.0384615	HP_0524	N418	2
1	0	1	50	0.0153753	0.0384615	HP_0301	K16	2
1	0	1	50	0.0153753	0.0384615	HP_0506	P338	2
1	0	1	50	0.0153753	0.0384615	HP_1053	C169	2
1	0	1	50	0.0153753	0.0384615	HP_0210	W548	2
0	1	50	1	0.0153753	0.0384615	HP_1562	H66	50
0	1	50	1	0.0153753	0.0384615	HP_0048	I612	50
0	1	50	1	0.0153753	0.0384615	HP_0497	I302	50
0	1	50	1	0.0153753	0.0384615	HP_1054	F343	50
1	0	1	50	0.0153753	0.0384615	HP_0246	K16	2
1	0	1	50	0.0153753	0.0384615	HP_1150	P115	2
1	0	1	50	0.0153753	0.0384615	HP_0585	D123	2
1	0	1	50	0.0153753	0.0384615	HP_0836	P114	2
1	0	1	50	0.0153753	0.0384615	HP_1275	I190	2
1	0	1	50	0.0153753	0.0384615	HP_1020	K388	2
1	0	1	50	0.0153753	0.0384615	HP_1100	L23	2
1	0	1	50	0.0153753	0.0384615	HP_0127	A94	2
1	0	1	50	0.0153753	0.0384615	HP_1470	K757	2
1	0	1	50	0.0153753	0.0384615	HP_0808	V7	2
0	1	50	1	0.0153753	0.0384615	HP_0588	I38	50
1	0	1	50	0.0153753	0.0384615	HP_0932	S12	2
1	0	1	50	0.0153753	0.0384615	HP_0133	L143	2
1	0	1	50	0.0153753	0.0384615	HP_1543	S194	2
1	0	1	50	0.0153753	0.0384615	HP_0497	R330	2
1	0	1	50	0.0153753	0.0384615	HP_0257	K102	2
1	0	1	50	0.0153753	0.0384615	HP_1213	R376	2
1	0	1	50	0.0153753	0.0384615	HP_0610	T215	2
1	0	1	50	0.0153753	0.0384615	HP_0610	I214	2
1	0	1	50	0.0153753	0.0384615	HP_1057	R106	2
1	0	1	50	0.0153753	0.0384615	HP_0087	D71	2
1	0	1	50	0.0153753	0.0384615	HP_0151	I44	2
1	0	1	50	0.0153753	0.0384615	HP_1175	I201	2
1	0	1	50	0.0153753	0.0384615	HP_1329	A914	2
1	0	1	50	0.0153753	0.0384615	HP_0750	M69	2
1	0	1	50	0.0153753	0.0384615	HP_1430	N64	2
1	0	1	50	0.0153753	0.0384615	HP_0729	D115	2
1	0	1	50	0.0153753	0.0384615	HP_0048	E685	2
1	0	1	50	0.0153753	0.0384615	HP_0468	A291	2
1	0	1	50	0.0153753	0.0384615	HP_1503	I342	2
1	0	1	50	0.0153753	0.0384615	HP_0303	L335	2
0	1	50	1	0.0153753	0.0384615	HP_0578	V48	50
1	0	1	50	0.0153753	0.0384615	HP_0736	P169	2
1	0	1	50	0.0153753	0.0384615	HP_0910	K152	2
1	0	1	50	0.0153753	0.0384615	HP_0355	M295	2
1	0	1	50	0.0153753	0.0384615	HP_0915	Q523	2
1	0	1	50	0.0153753	0.0384615	HP_1247	V280	2
0	1	50	1	0.0153753	0.0384615	HP_0075	Q38	50
1	0	1	50	0.0153753	0.0384615	HP_0312	M294	2
1	0	1	50	0.0153753	0.0384615	HP_1466	I371	2
1	0	1	50	0.0153753	0.0384615	HP_1485	P75	2
1	0	1	50	0.0153753	0.0384615	HP_1222	V365	2
0	1	50	1	0.0153753	0.0384615	HP_0652	K38	50
0	1	50	1	0.0153753	0.0384615	HP_1068	G50	50
1	0	1	50	0.0153753	0.0384615	HP_0038	I12	2
1	0	1	50	0.0153753	0.0384615	HP_0083	R79	2
1	0	1	50	0.0153753	0.0384615	HP_1133	S58	2
1	0	1	50	0.0153753	0.0384615	HP_0089	N206	2
1	0	1	50	0.0153753	0.0384615	HP_0407	D466	2
1	0	1	50	0.0153753	0.0384615	HP_1339	A45	2
1	0	1	50	0.0153753	0.0384615	HP_1042	P143	2
1	0	1	50	0.0153753	0.0384615	HP_0553	V114	2
1	0	1	50	0.0153753	0.0384615	HP_1072	I378	2
1	0	1	50	0.0153753	0.0384615	HP_0583	E97	2
0	1	50	1	0.0153753	0.0384615	HP_0838	A18	50
1	0	1	50	0.0153753	0.0384615	HP_0983	I21	2
1	0	1	50	0.0153753	0.0384615	HP_1143	A323	2
1	0	1	50	0.0153753	0.0384615	HP_1413	D69	2
0	1	50	1	0.0153753	0.0384615	HP_1048	A67	50
1	0	1	50	0.0153753	0.0384615	HP_0293	E306	2
1	0	1	50	0.0153753	0.0384615	HP_0099	S129	2
1	0	1	50	0.0153753	0.0384615	HP_1489	L137	2
1	0	1	50	0.0153753	0.0384615	HP_1470	K445	2
0	1	50	1	0.0153753	0.0384615	HP_1191	E348	50
1	0	1	50	0.0153753	0.0384615	HP_0639	L159	2
1	0	1	50	0.0153753	0.0384615	HP_0069	L91	2
1	0	1	50	0.0153753	0.0384615	HP_0251	K48	2
1	0	1	50	0.0153753	0.0384615	HP_0350	W133	2
1	0	1	50	0.0153753	0.0384615	HP_0311	I121	2
0	1	50	1	0.0153753	0.0384615	HP_1228	R133	50
1	0	1	50	0.0153753	0.0384615	HP_1034	A122	2
1	0	1	50	0.0153753	0.0384615	HP_0497	T420	2
1	0	1	50	0.0153753	0.0384615	HP_1070	I70	2
1	0	1	50	0.0153753	0.0384615	HP_0658	P3	2
1	0	1	50	0.0153753	0.0384615	HP_1089	E323	2
1	0	1	50	0.0153753	0.0384615	HP_1442	S29	2
1	0	1	50	0.0153753	0.0384615	HP_0621	S403	2
1	0	1	50	0.0153753	0.0384615	HP_0864	K127	2
1	0	1	50	0.0153753	0.0384615	HP_0254	A376	2
1	0	1	50	0.0153753	0.0384615	HP_0354	V550	2
1	0	1	50	0.0153753	0.0384615	HP_0136	L117	2
0	1	50	1	0.0153753	0.0384615	HP_1143	Q76	50
1	0	1	50	0.0153753	0.0384615	HP_1355	T63	2
1	0	1	50	0.0153753	0.0384615	HP_0527	A1620	2
1	0	1	50	0.0153753	0.0384615	HP_0738	V142	2
1	0	1	50	0.0153753	0.0384615	HP_1208	Y8	2
1	0	1	50	0.0153753	0.0384615	HP_0274	L30	2
1	0	1	50	0.0153753	0.0384615	HP_0752	N264	2
1	0	1	50	0.0153753	0.0384615	HP_0638	D80	2
1	0	1	50	0.0153753	0.0384615	HP_0264	N70	2
1	0	1	50	0.0153753	0.0384615	HP_0842	R49	2
1	0	1	50	0.0153753	0.0384615	HP_0580	R89	2
1	0	1	50	0.0153753	0.0384615	HP_1444	A137	2
1	0	1	50	0.0153753	0.0384615	HP_0564	S54	2
0	1	50	1	0.0153753	0.0384615	HP_0529	G177	50
1	0	1	50	0.0153753	0.0384615	HP_1478	I392	2
1	0	1	50	0.0153753	0.0384615	HP_0884	S205	2
1	0	1	50	0.0153753	0.0384615	HP_1486	V44	2
1	0	1	50	0.0153753	0.0384615	HP_0498	L258	2
1	0	1	50	0.0153753	0.0384615	HP_0416	T141	2
1	0	1	50	0.0153753	0.0384615	HP_0219	A44	2
1	0	1	50	0.0153753	0.0384615	HP_1241	N330	2
0	1	50	1	0.0153753	0.0384615	HP_1160	I40	50
1	0	1	50	0.0153753	0.0384615	HP_0090	M162	2
1	0	1	50	0.0153753	0.0384615	HP_0972	G145	2
1	0	1	50	0.0153753	0.0384615	HP_0977	S449	2
1	0	1	50	0.0153753	0.0384615	HP_1363	K195	2
0	1	50	1	0.0153753	0.0384615	HP_1241	V142	50
1	0	1	50	0.0153753	0.0384615	HP_1358	D77	2
1	0	1	50	0.0153753	0.0384615	HP_1020	E321	2
1	0	1	50	0.0153753	0.0384615	HP_0779	A371	2
1	0	1	50	0.0153753	0.0384615	HP_0237	V259	2
1	0	1	50	0.0153753	0.0384615	HP_0709	Q259	2
1	0	1	50	0.0153753	0.0384615	HP_0262	I84	2
1	0	1	50	0.0153753	0.0384615	HP_1559	R71	2
1	0	1	50	0.0153753	0.0384615	HP_1068	N73	2
1	0	1	50	0.0153753	0.0384615	HP_1556	D398	2
1	0	1	50	0.0153753	0.0384615	HP_1208	A187	2
1	0	1	50	0.0153753	0.0384615	HP_0783	A116	2
1	0	1	50	0.0153753	0.0384615	HP_1549	R8	2
0	1	50	1	0.0153753	0.0384615	HP_1198	M2606	50
1	0	1	50	0.0153753	0.0384615	HP_0312	R138	2
1	0	1	50	0.0153753	0.0384615	HP_0859	R127	2
1	0	1	50	0.0153753	0.0384615	HP_0574	T42	2
1	0	1	50	0.0153753	0.0384615	HP_0597	V509	2
1	0	1	50	0.0153753	0.0384615	HP_0757	A165	2
1	0	1	50	0.0153753	0.0384615	HP_1422	T627	2
0	1	50	1	0.0153753	0.0384615	HP_0158	V293	50
1	0	1	50	0.0153753	0.0384615	HP_1048	A261	2
1	0	1	50	0.0153753	0.0384615	HP_1021	P242	2
0	1	50	1	0.0153753	0.0384615	HP_1453	S126	50
1	0	1	50	0.0153753	0.0384615	HP_1459	V70	2
0	1	50	1	0.0153753	0.0384615	HP_0529	V147	50
1	0	1	50	0.0153753	0.0384615	HP_0708	K11	2
1	0	1	50	0.0153753	0.0384615	HP_0614	V73	2
1	0	1	50	0.0153753	0.0384615	HP_0514	I128	2
1	0	1	50	0.0153753	0.0384615	HP_0615	K467	2
0	1	50	1	0.0153753	0.0384615	HP_0652	L37	50
1	0	1	50	0.0153753	0.0384615	HP_0417	G582	2
1	0	1	50	0.0153753	0.0384615	HP_0843	A211	2
1	0	1	50	0.0153753	0.0384615	HP_1326	S50	2
1	0	1	50	0.0153753	0.0384615	HP_0738	N271	2
1	0	1	50	0.0153753	0.0384615	HP_1261	R79	2
1	0	1	50	0.0153753	0.0384615	HP_0887	S919	2
1	0	1	50	0.0153753	0.0384615	HP_0402	K700	2
1	0	1	50	0.0153753	0.0384615	HP_1083	D72	2
1	0	1	50	0.0153753	0.0384615	HP_0666	V284	2
1	0	1	50	0.0153753	0.0384615	HP_0859	A213	2
1	0	1	50	0.0153753	0.0384615	HP_0401	R240	2
1	0	1	50	0.0153753	0.0384615	HP_0249	L60	2
1	0	1	50	0.0153753	0.0384615	HP_0080	T312	2
1	0	1	50	0.0153753	0.0384615	HP_0377	S90	2
1	0	1	50	0.0153753	0.0384615	HP_1043	V70	2
1	0	1	50	0.0153753	0.0384615	HP_0795	V306	2
1	0	1	50	0.0153753	0.0384615	HP_0369	Y227	2
1	0	1	50	0.0153753	0.0384615	HP_0293	H82	2
0	1	50	1	0.0153753	0.0384615	HP_1562	A44	50
1	0	1	50	0.0153753	0.0384615	HP_0663	H111	2
1	0	1	50	0.0153753	0.0384615	HP_1089	D766	2
1	0	1	50	0.0153753	0.0384615	HP_0347	G274	2
1	0	1	50	0.0153753	0.0384615	HP_0478	T530	2
0	1	50	1	0.0153753	0.0384615	HP_0559	V52	50
1	0	1	50	0.0153753	0.0384615	HP_0910	G183	2
0	1	50	1	0.0153753	0.0384615	HP_0322	V95	50
1	0	1	50	0.0153753	0.0384615	HP_0919	V974	2
1	0	1	50	0.0153753	0.0384615	HP_0897	F69	2
1	0	1	50	0.0153753	0.0384615	HP_1489	V136	2
1	0	1	50	0.0153753	0.0384615	HP_0871	A10	2
1	0	1	50	0.0153753	0.0384615	HP_0372	G174	2
1	0	1	50	0.0153753	0.0384615	HP_0972	K571	2
1	0	1	50	0.0153753	0.0384615	HP_0781	V112	2
1	0	1	50	0.0153753	0.0384615	HP_1088	H50	2
1	0	1	50	0.0153753	0.0384615	HP_1266	I818	2
1	0	1	50	0.0153753	0.0384615	HP_0284	L475	2
1	0	1	50	0.0153753	0.0384615	HP_1123	H167	2
1	0	1	50	0.0153753	0.0384615	HP_1479	D374	2
1	0	1	50	0.0153753	0.0384615	HP_0750	V20	2
0	1	50	1	0.0153753	0.0384615	HP_0048	K607	50
1	0	1	50	0.0153753	0.0384615	HP_1375	D109	2
1	0	1	50	0.0153753	0.0384615	HP_1266	H561	2
1	0	1	50	0.0153753	0.0384615	HP_1271	V130	2
0	1	50	1	0.0153753	0.0384615	HP_0957	M374	50
1	0	1	50	0.0153753	0.0384615	HP_1062	Q152	2
1	0	1	50	0.0153753	0.0384615	HP_0922	K25	2
1	0	1	50	0.0153753	0.0384615	HP_1493	D16	2
1	0	1	50	0.0153753	0.0384615	HP_0549	K233	2
1	0	1	50	0.0153753	0.0384615	HP_1579	N68	2
1	0	1	50	0.0153753	0.0384615	HP_1023	V262	2
0	1	50	1	0.0153753	0.0384615	HP_0665	K140	50
1	0	1	50	0.0153753	0.0384615	HP_1185	V301	2
1	0	1	50	0.0153753	0.0384615	HP_0418	K284	2
1	0	1	50	0.0153753	0.0384615	HP_0322	E28	2
1	0	1	50	0.0153753	0.0384615	HP_0972	Q107	2
1	0	1	50	0.0153753	0.0384615	HP_1062	R37	2
1	0	1	50	0.0153753	0.0384615	HP_1321	P119	2
0	1	50	1	0.0153753	0.0384615	HP_0021	K3	50
1	0	1	50	0.0153753	0.0384615	HP_0465	Q506	2
1	0	1	50	0.0153753	0.0384615	HP_1325	D448	2
1	0	1	50	0.0153753	0.0384615	HP_1553	H459	2
1	0	1	50	0.0153753	0.0384615	HP_0149	D17	2
1	0	1	50	0.0153753	0.0384615	HP_0934	D46	2
1	0	1	50	0.0153753	0.0384615	HP_1489	A93	2
1	0	1	50	0.0153753	0.0384615	HP_0978	V10	2
1	0	1	50	0.0153753	0.0384615	HP_1119	D469	2
1	0	1	50	0.0153753	0.0384615	HP_0922	A2026	2
1	0	1	50	0.0153753	0.0384615	HP_1143	A174	2
1	0	1	50	0.0153753	0.0384615	HP_1544	V178	2
1	0	1	50	0.0153753	0.0384615	HP_1162	A75	2
1	0	1	50	0.0153753	0.0384615	HP_0666	G371	2
1	0	1	50	0.0153753	0.0384615	HP_1571	S36	2
1	0	1	50	0.0153753	0.0384615	HP_0742	A242	2
1	0	1	50	0.0153753	0.0384615	HP_0705	N442	2
1	0	1	50	0.0153753	0.0384615	HP_0256	G139	2
1	0	1	50	0.0153753	0.0384615	HP_0116	R728	2
1	0	1	50	0.0153753	0.0384615	HP_1020	K95	2
1	0	1	50	0.0153753	0.0384615	HP_0311	D24	2
0	1	50	1	0.0153753	0.0384615	HP_1450	S181	50
1	0	1	50	0.0153753	0.0384615	HP_0082	D121	2
1	0	1	50	0.0153753	0.0384615	HP_0751	T40	2
1	0	1	50	0.0153753	0.0384615	HP_0916	A97	2
1	0	1	50	0.0153753	0.0384615	HP_0858	L169	2
1	0	1	50	0.0153753	0.0384615	HP_1248	A168	2
1	0	1	50	0.0153753	0.0384615	HP_0915	D527	2
1	0	1	50	0.0153753	0.0384615	HP_1513	T95	2
1	0	1	50	0.0153753	0.0384615	HP_0195	P58	2
1	0	1	50	0.0153753	0.0384615	HP_0586	A349	2
1	0	1	50	0.0153753	0.0384615	HP_0285	P325	2
1	0	1	50	0.0153753	0.0384615	HP_0922	I2144	2
1	0	1	50	0.0153753	0.0384615	HP_0006	H159	2
1	0	1	50	0.0153753	0.0384615	HP_0378	L642	2
0	1	50	1	0.0153753	0.0384615	HP_1121	Y177	50
1	0	1	50	0.0153753	0.0384615	HP_0126	R12	2
0	1	50	1	0.0153753	0.0384615	HP_1114	G448	50
1	0	1	50	0.0153753	0.0384615	HP_1480	E294	2
0	1	50	1	0.0153753	0.0384615	HP_0868	A146	50
1	0	1	50	0.0153753	0.0384615	HP_0401	F341	2
1	0	1	50	0.0153753	0.0384615	HP_0029	L82	2
1	0	1	50	0.0153753	0.0384615	HP_0494	S388	2
1	0	1	50	0.0153753	0.0384615	HP_1567	N183	2
0	1	50	1	0.0153753	0.0384615	HP_0596	G184	50
1	0	1	50	0.0153753	0.0384615	HP_0187	N37	2
1	0	1	50	0.0153753	0.0384615	HP_1399	C178	2
1	0	1	50	0.0153753	0.0384615	HP_0919	Q334	2
1	0	1	50	0.0153753	0.0384615	HP_0214	S97	2
1	0	1	50	0.0153753	0.0384615	HP_0361	V43	2
1	0	1	50	0.0153753	0.0384615	HP_0696	N725	2
1	0	1	50	0.0153753	0.0384615	HP_0282	S353	2
1	0	1	50	0.0153753	0.0384615	HP_0349	I462	2
1	0	1	50	0.0153753	0.0384615	HP_0912	D467	2
0	1	50	1	0.0153753	0.0384615	HP_1489	I23	50
1	0	1	50	0.0153753	0.0384615	HP_0689	V41	2
1	0	1	50	0.0153753	0.0384615	HP_0775	L16	2
1	0	1	50	0.0153753	0.0384615	HP_0292	L203	2
1	0	1	50	0.0153753	0.0384615	HP_1468	Q44	2
1	0	1	50	0.0153753	0.0384615	HP_0210	S134	2
1	0	1	50	0.0153753	0.0384615	HP_0264	D447	2
1	0	1	50	0.0153753	0.0384615	HP_1553	D280	2
1	0	1	50	0.0153753	0.0384615	HP_0298	N125	2
1	0	1	50	0.0153753	0.0384615	HP_0130	S38	2
1	0	1	50	0.0153753	0.0384615	HP_0396	I131	2
1	0	1	50	0.0153753	0.0384615	HP_0635	N28	2
1	0	1	50	0.0153753	0.0384615	HP_0610	W1755	2
1	0	1	50	0.0153753	0.0384615	HP_0181	V39	2
1	0	1	50	0.0153753	0.0384615	HP_0858	A103	2
1	0	1	50	0.0153753	0.0384615	HP_1287	G136	2
1	0	1	50	0.0153753	0.0384615	HP_1222	K396	2
1	0	1	50	0.0153753	0.0384615	HP_1153	V814	2
1	0	1	50	0.0153753	0.0384615	HP_0822	I66	2
1	0	1	50	0.0153753	0.0384615	HP_0509	I296	2
1	0	1	50	0.0153753	0.0384615	HP_0464	R8	2
1	0	1	50	0.0153753	0.0384615	HP_1224	V85	2
0	1	50	1	0.0153753	0.0384615	HP_0012	V415	50
1	0	1	50	0.0153753	0.0384615	HP_0350	A33	2
1	0	1	50	0.0153753	0.0384615	HP_0922	S1718	2
1	0	1	50	0.0153753	0.0384615	HP_0972	S533	2
1	0	1	50	0.0153753	0.0384615	HP_0561	S182	2
1	0	1	50	0.0153753	0.0384615	HP_0858	D403	2
0	1	50	1	0.0153753	0.0384615	HP_0162	K193	50
1	0	1	50	0.0153753	0.0384615	HP_0583	V81	2
1	0	1	50	0.0153753	0.0384615	HP_0699	I223	2
1	0	1	50	0.0153753	0.0384615	HP_1011	E159	2
0	1	50	1	0.0153753	0.0384615	HP_1527	Q173	50
1	0	1	50	0.0153753	0.0384615	HP_1569	I129	2
1	0	1	50	0.0153753	0.0384615	HP_0946	S202	2
1	0	1	50	0.0153753	0.0384615	HP_0752	G522	2
1	0	1	50	0.0153753	0.0384615	HP_0549	G193	2
1	0	1	50	0.0153753	0.0384615	HP_0025	A659	2
0	1	50	1	0.0153753	0.0384615	HP_1329	L534	50
1	0	1	50	0.0153753	0.0384615	HP_0910	F21	2
1	0	1	50	0.0153753	0.0384615	HP_0842	L14	2
1	0	1	50	0.0153753	0.0384615	HP_0554	M97	2
1	0	1	50	0.0153753	0.0384615	HP_0089	E27	2
1	0	1	50	0.0153753	0.0384615	HP_0012	F433	2
1	0	1	50	0.0153753	0.0384615	HP_0242	D52	2
1	0	1	50	0.0153753	0.0384615	HP_0906	S21	2
1	0	1	50	0.0153753	0.0384615	HP_0290	S314	2
